# Supplementary material for: Molecular and Cellular Dynamics in the Skin, the Lymph Nodes, and the Blood of the Immune Response to Intradermal Injection of Modified Vaccinia Ankara Vaccine
Source: Front Immunol. 2018 Apr 25;9:870. doi: 10.3389/fimmu.2018.00870 (PMC5996922; doi:10.3389/fimmu.2018.00870)
Supplement: Supplementary file 2 [file table_1.xlsx]

## Sheet: Feuil1
Supplementary Table 1: Raw values of the dataset
Animal_Timepoint	1MU8_0hr	1LU8_0hr	1LJ8_0hr	1MU8_24hr	1LU8_24hr	1LJ8_24hr	1MU8_48hr	1LU8_48hr	1LJ8_48hr	1MU8_72hr	1LU8_72hr	1LJ8_72hr	p-value (Friedman's test over time)	Significance (p≤0,05)
Skin_Cells_ Granulocytes	2320.00	297.95	1353.38	936939.76	129397.59	55294.12	476913.04	158198.40	62046.29	81023.84	60282.89	23769.32	0.0174	Yes
Skin_Cells_ Macrophages	464.00	93.11	526.32	15216.87	22518.07	4667.93	19043.48	16579.25	4847.75	3955.12	7623.76	1129.61	0.0174	Yes
Skin_Cells_ Monocytoids	80.00	93.11	225.56	6891.57	3469.88	1328.27	5565.22	2120.87	2606.58	1626.93	693.07	606.42	0.0174	Yes
Skin_Cells_ Dendritic cells	32.00	242.09	375.94	228.92	433.73	360.53	840.58	718.36	341.05	252.45	381.90	344.83	0.9097	No
Skin_Cells_ Lymphocytes	736.00	1340.78	26340.85	1433.73	1530.12	1745.73	4507.25	2805.02	2911.08	336.61	1499.29	4185.49	0.7274	No
Skin_Cells_ NK cells	0.00	0.00	325.81	0.00	12.05	94.88	14.49	45.61	377.59	14.03	28.29	166.47	0.0764	No
Skin_Cells_CD45- cells	1712.00	2513.97	7844.61	3228.92	2939.76	15445.92	8115.94	7217.79	8014.62	1276.30	3267.33	8466.11	0.3003	No
Skin_Cells_ Other CD45+ cells	544.00	186.22	977.44	2771.08	433.73	1783.68	3144.93	444.70	2399.51	532.96	551.63	1319.86	0.2066	No
Skin_Cytokine_G-CSF	4.22	0.00	0.00	58.32	50.08	29.12	20.32	42.05	18.08	29.90	21.97	25.46	0.0174	Yes
Skin_Cytokine_GM-CSF	0.53	0.46	0.54	2.57	12.54	2.45	0.95	8.31	1.66	0.97	2.36	1.33	0.0174	Yes
Skin_Cytokine_IFNg	2.22	0.78	1.01	9.32	6.74	13.52	7.64	9.19	26.24	7.26	11.94	7.00	0.1476	No
Skin_Cytokine_IL1b	1.02	1.88	0.41	1463.48	2618.53	640.02	240.11	738.21	147.10	105.92	239.54	48.68	0.0017	Yes
Skin_Cytokine_IL1ra	690.06	555.29	305.69	4382.54	5656.80	3764.00	6041.41	6305.43	4779.50	4495.01	7086.34	2349.98	0.0538	No
Skin_Cytokine_IL2	1.38	0.55	0.81	15.69	18.78	10.95	12.20	18.08	10.56	10.24	13.89	9.38	0.017	Yes
Skin_Cytokine_IL4	0.78	1.23	2.76	12.85	6.22	7.94	4.06	9.01	4.06	13.70	5.79	6.65	0.1476	No
Skin_Cytokine_IL5	0.81	0.92	0.81	1.15	1.15	1.66	1.37	2.17	1.15	2.99	1.09	1.77	0.1476	No
Skin_Cytokine_IL6	4.76	3.18	4.89	505.49	600.65	363.84	129.28	298.47	178.91	29.75	104.37	51.47	0.0017	Yes
Skin_Cytokine_IL8	115.14	66.95	173.35	9384.23	9491.15	7260.88	6097.30	9642.91	6706.10	7526.79	8976.41	8732.36	0.1476	No
Skin_Cytokine_IL10	13.69	0.00	0.00	159.30	144.13	89.71	123.20	147.92	74.61	113.64	137.42	81.12	0.0538	No
Skin_Cytokine_IL12/23(p40)	4.46	1.29	4.06	28.09	23.98	23.15	19.87	26.44	13.34	22.33	15.79	14.15	0.0747	No
Skin_Cytokine_IL13	15.48	9.87	6.48	16.44	14.99	15.97	11.75	16.56	12.04	16.33	15.85	14.23	0.3003	No
Skin_Cytokine_IL15	3.30	2.20	3.84	11.35	8.91	12.43	18.73	14.78	25.06	23.00	20.86	33.86	0.0017	Yes
Skin_Cytokine_IL17a	0.00	0.00	0.01	1.94	2.19	1.56	1.22	2.76	2.17	2.68	2.22	3.45	0.0538	No
Skin_Cytokine_IL18	4.98	3.99	5.41	144.65	254.37	194.24	178.20	153.93	78.40	112.37	198.66	44.77	0.0538	No
Skin_Cytokine_MCP1	95.65	43.51	58.31	2549.06	2545.77	912.82	2520.87	2606.86	905.14	1342.34	2627.65	1328.01	0.1476	No
Skin_Cytokine_MIP1a	0.00	0.00	0.00	1636.41	940.16	525.74	444.16	1081.89	385.70	176.48	491.22	175.46	0.0174	Yes
Skin_Cytokine_MIP1b	0.00	0.00	0.00	823.37	534.88	246.24	182.84	395.20	118.73	35.55	71.61	22.44	0.0017	Yes
Skin_Cytokine_sCD40L	8.40	2.77	0.00	38.39	18.15	16.30	27.83	20.46	16.30	42.05	15.37	24.61	0.1354	No
Skin_Cytokine_TGFa	3.73	2.83	3.66	38.54	32.81	29.03	26.63	26.90	22.70	18.06	19.89	14.90	0.0017	Yes
Skin_Cytokine_TNFa	4.88	5.84	5.52	145.56	73.14	56.51	48.27	49.74	40.87	34.32	28.92	40.57	0.0017	Yes
Skin_Cytokine_VEGF	26.22	9.13	13.57	96.02	115.09	92.58	64.99	120.98	68.12	63.38	77.82	71.46	0.0538	No
Blood_Cell_CD66high Granulocytes	4771.94	5988.25	9777.78	39443.22	18105.11	24880.21	18755.79	9892.62	16016.76	14422.66	7578.50	8066.98	0.0028	Yes
Blood_Cell_CD66low granulocytes	7.19	17.87	45.98	79.35	28.02	98.00	37.10	10.18	57.74	18.51	27.81	67.79	0.0743	No
Blood_Cell_Basophils	85.19	7.52	17.03	1.72	0.29	1.39	35.26	0.14	8.73	46.09	1.10	12.15	0.0004	Yes
Blood_Cell_Granulocytes derived MDSCs	2.22	1.10	2.87	31.22	39.20	46.79	36.68	13.89	27.90	36.36	16.29	26.17	0.0559	No
Blood_Cell_CD14+CD16- Monocytes	402.76	326.61	585.80	471.49	596.76	421.85	421.03	881.99	588.82	1333.28	1174.86	641.84	0.0284	Yes
Blood_Cell_CD14+CD16+ Monocytes	150.13	71.33	94.72	502.61	411.33	294.39	812.52	585.18	646.75	737.46	396.62	245.74	0.0028	Yes
Blood_Cell_CD14-CD16+ Monocytes	473.67	239.32	296.07	281.90	227.43	226.41	375.61	346.04	230.96	457.42	447.30	163.61	0.4927	No
Blood_Cell_Remaining Monocytes	33.35	9.56	46.91	41.16	32.14	29.26	38.40	20.29	37.67	81.46	28.03	41.13	0.0959	No
Blood_Cell_Monocytes derived MDSCs	20.42	50.38	27.27	492.72	507.44	322.43	266.41	410.40	373.25	407.13	418.06	295.34	0.1172	No
Blood_Cell_CD33-DCs	22.53	9.67	11.76	10.88	6.64	13.70	13.37	4.14	14.01	35.29	9.41	14.58	0.2164	No
Blood_Cell_CD33+DCs	27.89	22.20	41.64	2.75	4.05	6.66	9.07	5.97	5.97	20.82	13.65	13.09	0.0028	Yes
Blood_Cell_pDCs	25.25	9.00	8.68	5.18	1.97	14.46	18.03	2.99	13.26	17.16	9.96	10.10	0.326	No
Blood_Cell_T&B Lymphocytes	4335.07	1981.08	4846.74	1017.24	739.65	1961.15	2194.39	952.26	2840.00	4108.53	2415.46	3493.35	0.0028	Yes
Blood_Cell_CD16+NKG2a+NK cells	719.59	247.75	381.02	212.45	64.40	38.49	321.85	126.90	113.12	303.20	293.61	80.46	0.0559	No
Blood_Cell_CD16-NKG2a+NK cells	41.40	39.01	89.56	17.95	21.76	14.83	20.41	17.88	30.03	23.20	69.64	30.05	0.0207	Yes
Blood_Cell_Remaining cells	124.89	74.97	132.74	104.16	55.06	98.57	153.19	32.39	110.95	551.01	181.64	157.07	0.0959	No
Blood_Cytokine_G-CSF	4.33	2.77	74.36	30.13	79.62	0.00	93.64	84.34	0.00	133.93	111.84	10.45	0.0704	No
Blood_Cytokine_GM-CSF	1.50	1.40	1.51	1.25	2.68	1.01	3.11	3.65	0.79	5.35	4.67	1.43	0.4056	No
Blood_Cytokine_IFNg	0.00	0.00	0.59	0.00	0.00	0.00	0.00	0.00	0.00	0.00	0.00	0.43	0.1588	No
Blood_Cytokine_IL1b	0.00	0.09	2.75	1.59	2.60	2.22	1.65	1.71	1.53	2.97	2.06	2.05	0.3269	No
Blood_Cytokine_IL1ra	8.46	31.19	522.93	1736.63	488.64	1154.54	117.34	82.97	0.00	40.93	59.34	0.00	0.02	Yes
Blood_Cytokine_IL2	6.43	9.45	0.00	14.09	14.80	0.00	20.93	11.48	0.00	17.73	14.48	0.00	0.175	No
Blood_Cytokine_IL4	9.49	1.71	0.00	7.82	19.47	0.00	33.33	18.92	0.00	44.41	32.22	0.00	0.15	No
Blood_Cytokine_IL5	0.89	0.52	0.00	1.76	2.14	0.00	4.16	3.34	0.00	7.39	4.55	0.00	0.0167	Yes
Blood_Cytokine_IL6	0.20	0.03	84.29	119.36	32.77	12.58	43.60	4.08	25.60	3.47	3.37	2.01	0.0053	Yes
Blood_Cytokine_IL8	17.87	18.82	856.67	92.82	81.10	167.65	99.98	33.57	172.67	87.94	54.51	66.42	0.2906	No
Blood_Cytokine_IL10	13.33	18.91	74.55	41.92	59.95	38.09	95.71	51.70	39.53	84.80	75.46	35.70	0.1626	No
Blood_Cytokine_IL12/23(p40)	0.00	0.00	0.00	0.00	7.77	0.00	24.84	20.40	0.00	43.64	32.52	0.00	0.05	Yes
Blood_Cytokine_IL13	0.00	2.69	26.68	5.97	13.77	22.46	20.40	19.78	18.65	33.08	24.96	25.19	0.3172	No
Blood_Cytokine_IL15	1.69	2.04	0.00	7.84	6.20	0.00	8.33	6.36	0.00	7.42	6.32	0.00	0.0417	Yes
Blood_Cytokine_IL17a	0.08	0.42	0.00	1.04	0.88	0.00	1.86	1.24	0.00	2.08	1.49	0.00	0.0167	Yes
Blood_Cytokine_IL18	0.00	0.00	0.00	0.00	0.00	0.00	0.00	0.00	0.00	0.00	0.00	0.00	Not Detected	No
Blood_Cytokine_MCP1	133.89	146.43	320.51	298.11	259.99	113.38	444.03	148.71	217.84	256.77	203.59	122.58	0.2127	No
Blood_Cytokine_MIP1a	11.28	8.88	18.52	8.77	13.34	16.47	16.93	17.40	13.90	22.17	20.50	19.27	0.0959	No
Blood_Cytokine_MIP1b	0.00	0.00	16.36	0.00	3.05	11.93	5.68	2.95	9.77	5.85	6.19	11.46	0.4133	No
Blood_Cytokine_sCD40L	437.16	10.15	220.89	1139.40	111.27	25.01	1002.12	62.48	0.00	483.71	107.15	0.00	0.0954	No
Blood_Cytokine_TGFa	1.85	1.31	0.00	4.83	3.11	0.00	5.47	3.44	0.00	6.52	4.97	0.00	0.0083	Yes
Blood_Cytokine_TNFa	2.64	2.02	0.00	5.74	17.91	0.00	20.73	29.21	0.00	49.04	38.96	0.00	0.0417	Yes
Blood_Cytokine_VEGF	0.00	5.66	159.69	38.59	29.56	102.55	64.24	41.23	0.00	95.39	70.21	227.36	0.1222	No
Blood_Gene_ANO9	110.52	120.45	126.61	90.05	98.68	103.39	97.04	92.95	102.22	107.24	96.38	102.61	<0.0001 (Student test)	Yes
Blood_Gene_C1ORF151	144.26	179.43	146.25	108.27	136.29	108.42	123.86	116.78	110.98	137.33	140.85	144.13	<0.0001 (Student test)	Yes
Blood_Gene_CD8A	2532.93	3881.61	5646.65	463.70	623.28	917.93	613.54	774.00	1137.69	1641.64	2212.78	2085.78	<0.0001 (Student test)	Yes
Blood_Gene_CENPB	850.88	1184.48	771.73	461.93	653.67	419.47	424.99	722.84	420.52	920.77	792.02	476.84	<0.0001 (Student test)	Yes
Blood_Gene_CMTM3	1083.65	2200.75	1090.92	425.18	866.14	428.88	355.61	961.29	499.09	902.77	1263.78	648.87	<0.0001 (Student test)	Yes
Blood_Gene_DDT	715.60	1237.71	898.23	137.63	246.95	202.51	159.02	284.73	300.32	395.03	512.30	434.56	<0.0001 (Student test)	Yes
Blood_Gene_ELF2	89.38	90.63	109.85	108.79	111.15	135.23	92.34	104.32	112.65	110.86	110.96	119.91	<0.0001 (Student test)	Yes
Blood_Gene_EML3	1528.37	2216.96	1213.58	639.54	839.35	486.97	646.93	944.44	623.28	1104.43	1144.03	699.59	<0.0001 (Student test)	Yes
Blood_Gene_FAAH	323.13	550.09	299.55	199.89	333.07	176.69	342.67	446.89	277.24	459.35	437.32	282.54	<0.0001 (Student test)	Yes
Blood_Gene_GIT1	141.96	192.47	154.37	96.72	133.17	103.17	128.87	114.49	105.99	131.54	120.06	100.34	<0.0001 (Student test)	Yes
Blood_Gene_GNB2L1	7201.72	10589.35	6076.02	2803.77	4511.11	2549.84	3380.96	4818.82	3011.86	5697.72	6153.24	4087.11	<0.0001 (Student test)	Yes
Blood_Gene_GNLY	3467.61	3439.03	1784.50	464.74	407.30	235.01	652.88	463.64	416.85	928.63	1423.14	491.01	<0.0001 (Student test)	Yes
Blood_Gene_GRAP	616.36	981.55	1014.06	160.64	273.74	277.35	217.24	289.61	400.32	359.46	557.80	598.38	<0.0001 (Student test)	Yes
Blood_Gene_GRK5	717.36	961.03	705.00	249.34	321.87	234.13	291.96	385.75	289.67	623.46	607.74	498.25	<0.0001 (Student test)	Yes
Blood_Gene_HINT2	528.52	703.15	420.61	172.82	224.74	141.03	201.18	308.16	209.31	368.56	406.92	252.37	<0.0001 (Student test)	Yes
Blood_Gene_HNRNPA1P22	4534.60	8521.33	4168.96	1548.31	2923.11	1298.12	2031.17	3084.63	1508.37	3412.86	5645.60	2439.57	<0.0001 (Student test)	Yes
Blood_Gene_ITGB7	2578.93	5305.66	2239.59	915.64	1770.66	797.80	674.48	1145.39	766.01	1947.74	1840.50	1121.61	<0.0001 (Student test)	Yes
Blood_Gene_KIF22	241.64	422.06	266.14	114.00	182.95	118.38	133.04	210.83	149.94	199.27	259.66	225.55	<0.0001 (Student test)	Yes
Blood_Gene_KRTCAP2	4002.58	6807.38	2428.34	1595.27	2926.03	1010.48	1297.21	2788.73	1062.89	2376.79	3831.88	1464.37	<0.0001 (Student test)	Yes
Blood_Gene_LAS1L	249.74	326.54	262.40	145.44	183.83	143.87	163.61	192.28	154.49	247.15	248.70	195.49	<0.0001 (Student test)	Yes
Blood_Gene_LOC100128994	126.52	172.81	130.77	100.15	138.82	104.70	118.54	120.57	114.09	137.85	109.72	126.83	<0.0001 (Student test)	Yes
Blood_Gene_MAGED1	138.34	153.15	150.95	89.22	96.93	93.76	82.54	90.75	95.67	104.24	119.85	116.56	<0.0001 (Student test)	Yes
Blood_Gene_NUSAP1	137.36	138.19	117.96	101.09	101.90	89.28	94.22	109.20	94.22	117.06	110.13	114.94	<0.0001 (Student test)	Yes
Blood_Gene_PARP9	111.07	150.95	147.21	241.33	316.90	319.14	209.42	236.86	195.11	199.69	186.04	184.68	<0.0001 (Student test)	Yes
Blood_Gene_PRKCH	583.94	825.81	816.67	189.37	264.88	252.18	232.48	330.90	301.10	528.12	587.06	420.51	<0.0001 (Student test)	Yes
Blood_Gene_RASAL3	1754.67	1887.63	1369.44	603.21	625.52	476.03	519.53	677.36	680.22	1206.91	1041.24	810.74	<0.0001 (Student test)	Yes
Blood_Gene_RASD1	173.51	150.18	128.21	980.29	828.34	687.51	680.53	588.80	1041.91	587.37	420.05	226.85	<0.0001 (Student test)	Yes
Blood_Gene_REXO1	363.99	445.65	427.12	223.11	266.73	268.05	271.92	326.21	333.73	409.20	311.89	347.31	<0.0001 (Student test)	Yes
Blood_Gene_RPL13A	3229.15	5195.75	1712.55	813.93	1401.35	452.29	1069.84	1794.33	494.76	1713.10	2404.19	693.31	<0.0001 (Student test)	Yes
Blood_Gene_RPLP0P10	140.97	166.87	129.92	109.63	129.18	100.87	113.53	115.09	100.99	139.19	145.19	110.29	<0.0001 (Student test)	Yes
Blood_Gene_RPS10P22	195.63	226.14	153.30	114.73	135.02	94.75	126.05	141.22	114.42	128.13	131.23	109.86	<0.0001 (Student test)	Yes
Blood_Gene_SNRNP35	144.48	198.90	125.33	102.96	141.64	89.82	114.78	106.71	147.27	154.91	167.01	105.10	<0.0001 (Student test)	Yes
Blood_Gene_SPOCK2	2014.27	2711.71	3554.91	320.97	509.59	627.67	490.63	727.43	1365.87	1377.53	1240.41	1907.05	<0.0001 (Student test)	Yes
Blood_Gene_SRGAP3	133.85	161.79	141.77	88.28	109.98	94.09	91.93	105.21	106.21	139.81	162.56	145.32	<0.0001 (Student test)	Yes
Blood_Gene_STX1B	171.86	202.93	155.75	105.05	120.80	91.03	101.53	129.55	105.66	126.26	145.81	104.88	<0.0001 (Student test)	Yes
Blood_Gene_TBC1D10A	128.82	162.36	134.62	103.48	127.42	106.12	113.84	103.62	110.21	119.34	119.44	103.91	<0.0001 (Student test)	Yes
Blood_Gene_TCAP	187.42	202.06	150.74	126.49	134.14	103.61	166.01	119.68	129.52	126.57	126.57	136.89	<0.0001 (Student test)	Yes
Blood_Gene_VPS16	960.20	1410.90	972.74	637.88	935.99	648.24	801.36	1146.79	893.97	1042.38	1142.58	982.23	<0.0001 (Student test)	Yes
LymphNode_Cell_Granulocytes	569183	68214	23975	271667	30694	189632	NA	NA	NA	NA	NA	NA
LymphNode_Cell_Macrophages	15769	15893	14416	20741	10735	26507	NA	NA	NA	NA	NA	NA
LymphNode_Cell_ CD11c+ Dendritic cells	16875	37902	29338	127407	29796	23897	NA	NA	NA	NA	NA	NA
LymphNode_Cell_CD1a+ Dendritic cells	7981	9732	1136	102593	7878	1103	NA	NA	NA	NA	NA	NA
LymphNode_Cell_pDCs	35769	47321	21356	393333	41184	66176	NA	NA	NA	NA	NA	NA
LymphNode_Cell_TLymphocytes	20673077	58928571	46056782	303703704	72653061	66176471	NA	NA	NA	NA	NA	NA
LymphNode_Cell_BLymphocytes	3664567	28392857	9779180	60740741	18204082	11764706	NA	NA	NA	NA	NA	NA
LymphNode_Cell_NK cells	57692	61473	2019	219815	78776	1801	NA	NA	NA	NA	NA	NA
LymphNode_Cell_Other cells	372260	996384	851073	2196852	626531	1094596	NA	NA	NA	NA	NA	NA
LymphNode_Cytokine_G-CSF	0.00	2.65	4.96	22.78	11.59	4.96	NA	NA	NA	NA	NA	NA
LymphNode_Cytokine_GM-CSF	0.46	0.53	0.42	0.60	0.84	0.49	NA	NA	NA	NA	NA	NA
LymphNode_Cytokine_IFNg	0.32	1.61	0.10	1.25	2.83	1.01	NA	NA	NA	NA	NA	NA
LymphNode_Cytokine_IL1b	0.15	10.60	0.09	3.58	1.65	0.79	NA	NA	NA	NA	NA	NA
LymphNode_Cytokine_IL1ra	15.35	72.58	10.94	114.70	255.41	50.36	NA	NA	NA	NA	NA	NA
LymphNode_Cytokine_IL2	0.32	0.44	0.55	1.49	2.40	0.61	NA	NA	NA	NA	NA	NA
LymphNode_Cytokine_IL4	0.00	0.00	0.56	2.76	2.32	2.32	NA	NA	NA	NA	NA	NA
LymphNode_Cytokine_IL5	0.70	1.20	1.15	0.48	6.32	1.15	NA	NA	NA	NA	NA	NA
LymphNode_Cytokine_IL6	8.41	13.38	7.51	99.49	27.29	13.91	NA	NA	NA	NA	NA	NA
LymphNode_Cytokine_IL8	22.78	225.45	24.56	108.63	168.10	32.15	NA	NA	NA	NA	NA	NA
LymphNode_Cytokine_IL10	3.22	11.84	8.91	17.81	34.71	6.74	NA	NA	NA	NA	NA	NA
LymphNode_Cytokine_IL12/23(p40)	1.29	4.46	2.87	2.87	3.66	2.08	NA	NA	NA	NA	NA	NA
LymphNode_Cytokine_IL13	10.52	18.04	18.26	6.91	23.27	16.09	NA	NA	NA	NA	NA	NA
LymphNode_Cytokine_IL15	1.44	2.61	2.57	1.64	5.70	2.08	NA	NA	NA	NA	NA	NA
LymphNode_Cytokine_IL17a	0.00	0.21	0.00	0.00	0.06	0.00	NA	NA	NA	NA	NA	NA
LymphNode_Cytokine_IL18	198.20	243.80	189.99	34.33	52.83	80.81	NA	NA	NA	NA	NA	NA
LymphNode_Cytokine_MCP1	32.41	39.11	50.55	179.97	192.71	85.98	NA	NA	NA	NA	NA	NA
LymphNode_Cytokine_MIP1a	0.00	5.68	0.00	2.46	9.13	0.00	NA	NA	NA	NA	NA	NA
LymphNode_Cytokine_MIP1b	0.00	4.27	0.00	0.00	3.09	0.00	NA	NA	NA	NA	NA	NA
LymphNode_Cytokine_sCD40L	45.71	38.39	76.67	7.93	64.86	32.89	NA	NA	NA	NA	NA	NA
LymphNode_Cytokine_TGFa	7.28	7.89	12.07	3.10	9.30	6.02	NA	NA	NA	NA	NA	NA
LymphNode_Cytokine_TNFa	3.58	7.43	5.52	4.23	11.51	6.16	NA	NA	NA	NA	NA	NA
LymphNode_Cytokine_VEGF	13.57	48.88	42.32	7.75	59.06	31.34	NA	NA	NA	NA	NA	NA
LymphNode_Gene_LOC654253	109.50	102.21	116.53	89.77	84.57	94.54	NA	NA	NA	NA	NA	NA	<0.001 (Student test)	Yes
LymphNode_Gene_PLK1	111.08	120.60	137.50	89.55	98.11	110.43	NA	NA	NA	NA	NA	NA	<0.001 (Student test)	Yes
LymphNode_Gene_RPL7AP66	25094.23	27747.61	25678.16	19624.43	21733.50	19723.93	NA	NA	NA	NA	NA	NA	<0.001 (Student test)	Yes
LymphNode_Gene_TEKT4P1	100.75	92.45	94.83	84.21	76.02	78.88	NA	NA	NA	NA	NA	NA	<0.001 (Student test)	Yes
