# Supplementary material for: Molecular and Cellular Dynamics in the Skin, the Lymph Nodes, and the Blood of the Immune Response to Intradermal Injection of Modified Vaccinia Ankara Vaccine
Source: Front Immunol. 2018 Apr 25;9:870. doi: 10.3389/fimmu.2018.00870 (PMC5996922; doi:10.3389/fimmu.2018.00870)
Supplement: Supplementary file 3 [file table_2.xlsx]

## Sheet: Significant correlations
Supplementary Table 2: Significant correlations
Source variable	Target variable	R (Pearson's correlation coefficient)	q-value
cells_LN_T Lymphocytes	cells_SK_Granulocytes	0.9974	0.0008
cytokine_LN_GM-CSF	cytokine_LN_IL1ra	0.9971	0.0001
cells_SK_Granulocytes	cytokine_LN_IL6	0.9965	0.0011
transcriptomics_LN_RPL7AP66	transcriptomics_BD_SRGAP3	0.9964	0.0002
cells_SK_MVA-Infected Granulocytes	cells_SK_MVA-Infected Leukocytes	0.9954	0.0000
transcriptomics_LN_RPL7AP66	transcriptomics_BD_LAS1L	0.9944	0.0003
cytokine_LN_MCP1	cytokine_SK_MCP1	0.9940	0.0004
cytokine_BD_GM-CSF	cytokine_BD_TNFa	0.9933	0.0000
cells_SK_MVA-Infected Leukocytes	cells_SK_MVA-Infected Living cells	0.9929	0.0000
transcriptomics_BD_EML3	transcriptomics_BD_GNB2L1	0.9915	0.0000
cells_LN_T Lymphocytes	cytokine_LN_IL6	0.9907	0.0007
cells_LN_CD1a+DCs	cells_LN_pDCs	0.9901	0.0007
cells_LN_CD1a+DCs	cells_SK_Granulocytes	0.9897	0.0028
cells_LN_pDCs	cells_SK_Granulocytes	0.9895	0.0029
cells_SK_Monocytoid cells	cytokine_LN_G-CSF	0.9886	0.0031
transcriptomics_LN_RPL7AP66	transcriptomics_BD_GRK5	0.9884	0.0009
cells_LN_CD11c+DCs	cells_LN_T Lymphocytes	0.9883	0.0009
cells_LN_pDCs	cells_LN_T Lymphocytes	0.9882	0.0009
transcriptomics_BD_EML3	transcriptomics_BD_HINT2	0.9874	0.0000
transcriptomics_BD_GNB2L1	transcriptomics_BD_HINT2	0.9865	0.0000
cytokine_BD_IL12/23(p40)	cytokine_BD_IL13	0.9862	0.0038
transcriptomics_BD_GRK5	transcriptomics_BD_LAS1L	0.9858	0.0000
cells_LN_CD11c+DCs	cells_LN_CD1a+DCs	0.9852	0.0013
cytokine_LN_IL2	cytokine_SK_IL1b	0.9846	0.0013
cells_SK_Macrophages	cytokine_LN_IL2	0.9840	0.0045
cytokine_LN_MCP1	cytokine_SK_IL1ra	0.9831	0.0048
cells_LN_CD1a+DCs	cytokine_LN_IL6	0.9820	0.0016
cells_LN_pDCs	cytokine_LN_IL6	0.9809	0.0017
cells_LN_CD11c+DCs	cells_LN_pDCs	0.9804	0.0018
transcriptomics_BD_EML3	transcriptomics_BD_LOC100129076	0.9801	0.0000
cytokine_BD_IL5	cytokine_SK_IL15	0.9798	0.0006
transcriptomics_BD_HINT2	transcriptomics_BD_LOC100129076	0.9798	0.0000
transcriptomics_BD_EML3	transcriptomics_BD_RPL13A	0.9798	0.0000
transcriptomics_BD_KRTCAP2	transcriptomics_BD_RPL13A	0.9797	0.0000
cytokine_LN_IL13	cytokine_LN_VEGF	0.9791	0.0019
cells_LN_CD11c+DCs	cells_SK_Granulocytes	0.9791	0.0063
cells_SK_MVA-Infected Granulocytes	cells_SK_MVA-Infected Living cells	0.9791	0.0000
transcriptomics_LN_RPL7AP66	transcriptomics_BD_DDT	0.9790	0.0019
transcriptomics_BD_CMTM3	transcriptomics_BD_HNRNPA1P22	0.9790	0.0000
cytokine_LN_IL15	cytokine_LN_IL5	0.9788	0.0019
cells_LN_CD1a+DCs	cells_LN_T Lymphocytes	0.9783	0.0020
cytokine_BD_IL12/23(p40)	cytokine_BD_MIP1a	0.9783	0.0066
cytokine_BD_IL13	cytokine_BD_TNFa	0.9779	0.0007
cells_SK_Macrophages	cytokine_LN_MCP1	0.9778	0.0068
cytokine_LN_IL10	cytokine_LN_IL1ra	0.9765	0.0022
cells_LN_CD11c+DCs	cytokine_LN_IL6	0.9758	0.0023
cytokine_LN_sCD40L	cytokine_LN_TGFa	0.9754	0.0023
cytokine_BD_IL12/23(p40)	cytokine_BD_VEGF	0.9748	0.0080
transcriptomics_LN_RPL7AP66	transcriptomics_BD_LOC100129076	0.9747	0.0024
cytokine_LN_IL18	transcriptomics_BD_GRK5	0.9719	0.0027
transcriptomics_BD_GNB2L1	transcriptomics_BD_HNRNPA1P22	0.9717	0.0000
transcriptomics_LN_RPL7AP66	transcriptomics_BD_MAGED1	0.9717	0.0028
cytokine_LN_IL2	cytokine_SK_IL1ra	0.9714	0.0093
cells_BD_CD33+DCs	transcriptomics_LN_LOC654253	0.9712	0.0028
transcriptomics_BD_GNB2L1	transcriptomics_BD_LOC100129076	0.9711	0.0000
transcriptomics_LN_PLK1	transcriptomics_BD_ANO9	0.9707	0.0029
transcriptomics_BD_GIT1	transcriptomics_BD_TBC1D10A	0.9707	0.0000
cytokine_LN_IL18	transcriptomics_BD_MAGED1	0.9706	0.0029
cytokine_BD_IL5	cytokine_BD_VEGF	0.9703	0.0012
transcriptomics_BD_GNB2L1	transcriptomics_BD_RPL13A	0.9700	0.0000
transcriptomics_BD_CD8A	transcriptomics_BD_SPOCK2	0.9694	0.0000
cytokine_BD_IL13	cytokine_BD_IL5	0.9691	0.0012
cytokine_BD_IL13	cytokine_BD_MIP1a	0.9689	0.0000
cells_SK_Lymphocytes	cytokine_BD_IL8	0.9681	0.0000
transcriptomics_BD_EML3	transcriptomics_BD_ITGB7	0.9680	0.0000
cytokine_BD_MIP1a	cytokine_BD_TNFa	0.9674	0.0005
transcriptomics_BD_CMTM3	transcriptomics_BD_GNB2L1	0.9672	0.0000
cytokine_BD_IL12/23(p40)	cytokine_BD_IL5	0.9665	0.0114
transcriptomics_BD_CMTM3	transcriptomics_BD_KIF22	0.9663	0.0000
transcriptomics_BD_GRK5	transcriptomics_BD_HINT2	0.9658	0.0000
transcriptomics_BD_GRAP	transcriptomics_BD_SPOCK2	0.9657	0.0000
transcriptomics_BD_GNB2L1	transcriptomics_BD_LAS1L	0.9656	0.0000
cytokine_SK_IL2	cytokine_SK_VEGF	0.9656	0.0000
transcriptomics_LN_RPL7AP66	transcriptomics_BD_REXO1	0.9655	0.0035
cytokine_LN_GM-CSF	cytokine_LN_IL10	0.9654	0.0035
cytokine_LN_IL18	transcriptomics_BD_DDT	0.9654	0.0035
cytokine_SK_MIP1b	cytokine_SK_MIP1a	0.9652	0.0002
cells_BD_CD33+DCs	cytokine_BD_IL12/23(p40)	0.9648	0.0121
cytokine_LN_IL18	transcriptomics_BD_REXO1	0.9645	0.0037
transcriptomics_BD_CMTM3	transcriptomics_BD_KRTCAP2	0.9644	0.0000
transcriptomics_BD_CD8A	transcriptomics_BD_GRAP	0.9638	0.0000
cells_LN_B Lymphocytes	cells_LN_CD11c+DCs	0.9637	0.0038
cytokine_BD_IL13	cytokine_BD_IL4	0.9637	0.0016
transcriptomics_LN_RPL7AP66	transcriptomics_BD_HINT2	0.9635	0.0038
transcriptomics_BD_GRAP	transcriptomics_BD_MAGED1	0.9634	0.0000
cells_BD_CD14+MDSCs	cytokine_LN_MCP1	0.9632	0.0038
cytokine_BD_IL17a	cytokine_BD_VEGF	0.9631	0.0016
cytokine_LN_G-CSF	cytokine_LN_IL6	0.9629	0.0129
cytokine_LN_IL10	cytokine_LN_IL2	0.9626	0.0039
cytokine_LN_IL15	cytokine_LN_TNFa	0.9620	0.0040
cytokine_LN_MCP1	cytokine_SK_IL2	0.9617	0.0041
transcriptomics_BD_KRTCAP2	transcriptomics_BD_HNRNPA1P22	0.9612	0.0000
transcriptomics_BD_HINT2	transcriptomics_BD_LAS1L	0.9611	0.0000
cells_BD_Lymphocytes	transcriptomics_LN_LOC654253	0.9609	0.0042
transcriptomics_BD_GNB2L1	transcriptomics_BD_ITGB7	0.9607	0.0000
transcriptomics_LN_RPL7AP66	transcriptomics_BD_PRKCH	0.9600	0.0044
transcriptomics_LN_RPL7AP66	transcriptomics_BD_GIT1	0.9599	0.0044
transcriptomics_BD_HINT2	transcriptomics_BD_RASAL3	0.9597	0.0000
cytokine_BD_IL4	cytokine_BD_IL5	0.9595	0.0008
transcriptomics_BD_GRK5	transcriptomics_BD_RASAL3	0.9593	0.0000
cytokine_LN_IL5	cytokine_SK_GM-CSF	0.9591	0.0046
transcriptomics_BD_DDT	transcriptomics_BD_MAGED1	0.9582	0.0000
cells_BD_CD14-CD16+ Monocytes	cytokine_BD_IL12/23(p40)	0.9581	0.0149
cytokine_LN_IL18	transcriptomics_BD_RASAL3	0.9573	0.0049
cells_BD_CD14+MDSCs	cytokine_SK_IL8	0.9565	0.0000
transcriptomics_BD_HINT2	transcriptomics_BD_RPL13A	0.9559	0.0000
cytokine_LN_MCP1	cytokine_SK_IL6	0.9559	0.0052
cytokine_BD_G-CSF	cytokine_BD_IL12/23(p40)	0.9557	0.0160
transcriptomics_LN_RPL7AP66	transcriptomics_BD_GNB2L1	0.9555	0.0053
cells_SK_Granulocytes	cytokine_LN_G-CSF	0.9551	0.0163
transcriptomics_BD_KIF22	transcriptomics_BD_HNRNPA1P22	0.9551	0.0000
transcriptomics_BD_GRK5	transcriptomics_BD_PRKCH	0.9547	0.0000
transcriptomics_LN_RPL7AP66	transcriptomics_BD_C1ORF151	0.9543	0.0055
cytokine_LN_MCP1	cytokine_SK_IL1b	0.9541	0.0055
transcriptomics_BD_LOC100129076	transcriptomics_BD_RPL13A	0.9541	0.0000
transcriptomics_BD_EML3	transcriptomics_BD_RPS10P22	0.9540	0.0000
transcriptomics_BD_HNRNPA1P22	transcriptomics_BD_RPL13A	0.9538	0.0000
transcriptomics_LN_RPL7AP66	transcriptomics_BD_CENPB	0.9537	0.0056
transcriptomics_BD_GNB2L1	transcriptomics_BD_KIF22	0.9536	0.0000
cytokine_LN_IL1ra	cytokine_LN_IL2	0.9535	0.0057
cytokine_LN_IL18	transcriptomics_LN_RPL7AP66	0.9534	0.0057
transcriptomics_LN_RPL7AP66	transcriptomics_BD_KIF22	0.9533	0.0057
transcriptomics_BD_GNB2L1	transcriptomics_BD_KRTCAP2	0.9530	0.0000
transcriptomics_BD_EML3	transcriptomics_BD_HNRNPA1P22	0.9529	0.0000
transcriptomics_BD_LOC100129076	transcriptomics_BD_RPS10P22	0.9526	0.0000
transcriptomics_BD_CMTM3	transcriptomics_BD_EML3	0.9523	0.0000
transcriptomics_BD_GNB2L1	transcriptomics_BD_GRK5	0.9520	0.0000
transcriptomics_BD_EML3	transcriptomics_BD_KRTCAP2	0.9518	0.0000
cytokine_LN_IL18	transcriptomics_BD_PRKCH	0.9513	0.0062
transcriptomics_BD_CENPB	transcriptomics_BD_GNB2L1	0.9512	0.0000
transcriptomics_BD_CMTM3	transcriptomics_BD_ITGB7	0.9508	0.0000
cytokine_BD_G-CSF	cytokine_BD_TNFa	0.9504	0.0012
transcriptomics_BD_GNLY	transcriptomics_BD_RASAL3	0.9504	0.0000
transcriptomics_BD_RPS10P22	transcriptomics_BD_RPL13A	0.9497	0.0000
transcriptomics_LN_RPL7AP66	transcriptomics_BD_RASAL3	0.9494	0.0065
cytokine_LN_IL18	transcriptomics_BD_SRGAP3	0.9490	0.0066
transcriptomics_BD_DDT	transcriptomics_BD_GRAP	0.9489	0.0001
cells_SK_Monocytoid cells	cytokine_LN_IL6	0.9485	0.0193
transcriptomics_BD_MAGED1	transcriptomics_BD_PRKCH	0.9483	0.0001
cells_BD_CD14+CD16-Monocytes	cytokine_BD_TNFa	0.9479	0.0013
transcriptomics_BD_HINT2	transcriptomics_BD_HNRNPA1P22	0.9476	0.0001
cytokine_LN_G-CSF	cytokine_SK_TNFa	0.9475	0.0197
transcriptomics_BD_LAS1L	transcriptomics_BD_PRKCH	0.9474	0.0001
cells_LN_CD1a+DCs	cells_LN_NK cells	0.9468	0.0071
cytokine_LN_GM-CSF	cytokine_LN_IL2	0.9464	0.0072
cells_BD_Lymphocytes	cytokine_BD_IL12/23(p40)	0.9464	0.0202
cytokine_BD_IL5	cytokine_BD_TNFa	0.9463	0.0014
cytokine_LN_IL18	transcriptomics_BD_LAS1L	0.9462	0.0072
transcriptomics_BD_NUSAP1	transcriptomics_BD_RASAL3	0.9461	0.0001
cytokine_LN_IL18	transcriptomics_BD_HINT2	0.9461	0.0072
cells_LN_B Lymphocytes	cells_LN_T Lymphocytes	0.9461	0.0072
transcriptomics_BD_DDT	transcriptomics_BD_PRKCH	0.9461	0.0001
cytokine_LN_IL1ra	cytokine_SK_IL1b	0.9459	0.0073
cytokine_BD_IL10	cytokine_BD_IL17a	0.9451	0.0014
cytokine_BD_IL4	cytokine_BD_VEGF	0.9448	0.0029
cytokine_LN_GM-CSF	cytokine_SK_GM-CSF	0.9448	0.0076
transcriptomics_BD_ITGB7	transcriptomics_BD_RPL13A	0.9447	0.0001
transcriptomics_BD_CENPB	transcriptomics_BD_RPLP0P10	0.9446	0.0001
transcriptomics_BD_RPLP0P10	transcriptomics_BD_HNRNPA1P22	0.9442	0.0001
transcriptomics_BD_GNB2L1	transcriptomics_BD_RPLP0P10	0.9435	0.0001
cytokine_LN_IFNg	cytokine_LN_IL1ra	0.9434	0.0079
cytokine_BD_G-CSF	cytokine_BD_IL4	0.9432	0.0015
cells_LN_NK cells	cytokine_LN_IL6	0.9431	0.0079
transcriptomics_LN_RPL7AP66	transcriptomics_BD_EML3	0.9431	0.0080
cytokine_LN_IL1ra	cytokine_SK_GM-CSF	0.9429	0.0080
cells_LN_Other cells	cells_LN_T Lymphocytes	0.9423	0.0081
transcriptomics_BD_CMTM3	transcriptomics_BD_RPL13A	0.9423	0.0001
cytokine_LN_IL2	cytokine_LN_MCP1	0.9420	0.0081
transcriptomics_BD_CENPB	transcriptomics_BD_LAS1L	0.9420	0.0001
cells_BD_CD14+MDSCs	cytokine_SK_IL2	0.9417	0.0001
cytokine_BD_IL17a	cytokine_SK_IL15	0.9416	0.0032
transcriptomics_BD_DDT	transcriptomics_BD_GRK5	0.9415	0.0001
cytokine_LN_GM-CSF	cytokine_SK_IL1b	0.9415	0.0083
transcriptomics_BD_LAS1L	transcriptomics_BD_HNRNPA1P22	0.9409	0.0001
transcriptomics_BD_GRAP	transcriptomics_BD_PRKCH	0.9406	0.0001
transcriptomics_LN_PLK1	transcriptomics_BD_CD8A	0.9403	0.0086
transcriptomics_BD_EML3	transcriptomics_BD_LAS1L	0.9401	0.0001
cytokine_SK_IL2	cytokine_SK_IL8	0.9398	0.0001
transcriptomics_BD_ITGB7	transcriptomics_BD_TBC1D10A	0.9395	0.0001
transcriptomics_BD_CENPB	transcriptomics_BD_EML3	0.9393	0.0001
transcriptomics_BD_LOC100129076	transcriptomics_BD_HNRNPA1P22	0.9391	0.0001
cells_LN_NK cells	cells_SK_Granulocytes	0.9386	0.0238
cells_BD_CD14+CD16+Monocytes	cytokine_LN_MCP1	0.9385	0.0090
transcriptomics_BD_ITGB7	transcriptomics_BD_KRTCAP2	0.9385	0.0001
cytokine_BD_IL10	cytokine_BD_IL2	0.9384	0.0017
transcriptomics_LN_RPL7AP66	transcriptomics_BD_GRAP	0.9382	0.0091
cytokine_LN_GM-CSF	cytokine_LN_IFNg	0.9378	0.0092
cytokine_SK_IL10	cytokine_SK_MCP1	0.9377	0.0004
cells_LN_CD11c+DCs	cells_LN_Other cells	0.9377	0.0092
transcriptomics_BD_KIF22	transcriptomics_BD_LAS1L	0.9371	0.0001
cytokine_BD_TGFa	cytokine_BD_VEGF	0.9370	0.0036
cytokine_BD_IL4	cytokine_BD_MIP1a	0.9368	0.0018
cytokine_SK_MIP1b	cytokine_SK_TGFa	0.9366	0.0009
cytokine_BD_GM-CSF	cytokine_LN_IL5	0.9361	0.0096
transcriptomics_BD_DDT	transcriptomics_BD_KIF22	0.9356	0.0001
transcriptomics_BD_CMTM3	transcriptomics_BD_LOC100129076	0.9350	0.0001
transcriptomics_BD_EML3	transcriptomics_BD_RASAL3	0.9346	0.0001
transcriptomics_BD_EML3	transcriptomics_BD_GRK5	0.9342	0.0001
transcriptomics_BD_CMTM3	transcriptomics_BD_HINT2	0.9340	0.0001
transcriptomics_BD_LOC100129076	transcriptomics_BD_RASAL3	0.9339	0.0001
cytokine_BD_GM-CSF	cytokine_BD_IL5	0.9333	0.0020
transcriptomics_LN_RPL7AP66	transcriptomics_BD_TBC1D10A	0.9331	0.0104
transcriptomics_BD_KRTCAP2	transcriptomics_BD_LOC100129076	0.9329	0.0001
cells_LN_T Lymphocytes	cytokine_LN_G-CSF	0.9325	0.0268
transcriptomics_BD_HINT2	transcriptomics_BD_KIF22	0.9324	0.0001
transcriptomics_BD_ITGB7	transcriptomics_BD_HNRNPA1P22	0.9323	0.0001
cytokine_BD_GM-CSF	cytokine_BD_IL12/23(p40)	0.9322	0.0269
cytokine_SK_IL12/23(p40)	cytokine_SK_TGFa	0.9318	0.0001
transcriptomics_LN_RPL7AP66	transcriptomics_BD_HNRNPA1P22	0.9317	0.0108
cytokine_SK_IL10	cytokine_SK_IL2	0.9317	0.0005
cytokine_BD_IL17a	cytokine_BD_TGFa	0.9317	0.0021
transcriptomics_BD_CD8A	transcriptomics_BD_PRKCH	0.9315	0.0001
cells_LN_B Lymphocytes	cytokine_LN_IL6	0.9315	0.0109
transcriptomics_BD_LAS1L	transcriptomics_BD_RPLP0P10	0.9313	0.0001
transcriptomics_BD_GNLY	transcriptomics_BD_RPS10P22	0.9311	0.0001
cytokine_SK_IL1b	cytokine_SK_IL6	0.9308	0.0001
transcriptomics_BD_GNLY	transcriptomics_BD_HINT2	0.9301	0.0001
transcriptomics_BD_HINT2	transcriptomics_BD_RPS10P22	0.9296	0.0001
transcriptomics_BD_CD8A	transcriptomics_BD_MAGED1	0.9296	0.0001
cells_LN_CD1a+DCs	cytokine_BD_sCD40L	0.9296	0.0113
transcriptomics_BD_HINT2	transcriptomics_BD_ITGB7	0.9296	0.0001
transcriptomics_BD_LAS1L	transcriptomics_BD_LOC100129076	0.9294	0.0001
transcriptomics_BD_GNLY	transcriptomics_BD_LOC100129076	0.9287	0.0001
cytokine_LN_IL6	cytokine_SK_sCD40L	0.9286	0.0287
transcriptomics_BD_DDT	transcriptomics_BD_HINT2	0.9286	0.0001
cells_SK_MVA-Infected Macrophages	cytokine_SK_IL6	0.9285	0.0012
transcriptomics_BD_CENPB	transcriptomics_BD_HINT2	0.9285	0.0001
cytokine_LN_MCP1	cytokine_SK_IL8	0.9284	0.0117
transcriptomics_BD_GRK5	transcriptomics_BD_KIF22	0.9280	0.0002
transcriptomics_BD_C1ORF151	transcriptomics_BD_KIF22	0.9280	0.0002
cells_LN_Other cells	cells_LN_pDCs	0.9278	0.0118
cells_LN_B Lymphocytes	cells_LN_CD1a+DCs	0.9277	0.0118
transcriptomics_BD_EML3	transcriptomics_BD_KIF22	0.9276	0.0002
transcriptomics_BD_CENPB	transcriptomics_BD_CMTM3	0.9275	0.0002
cytokine_LN_IL18	transcriptomics_BD_LOC100129076	0.9272	0.0120
cytokine_LN_IL18	transcriptomics_BD_GRAP	0.9269	0.0120
cytokine_BD_G-CSF	cytokine_BD_IL5	0.9269	0.0023
cytokine_SK_IL8	cytokine_SK_VEGF	0.9262	0.0002
cells_SK_MVA-Infected Macrophages	cells_SK_MVA-Infected Monocytoids cells	0.9262	0.0013
transcriptomics_LN_RPL7AP66	transcriptomics_BD_RPS10P22	0.9261	0.0122
cytokine_BD_IL5	cytokine_BD_MIP1a	0.9261	0.0024
transcriptomics_BD_GNB2L1	transcriptomics_BD_RPS10P22	0.9254	0.0002
cells_LN_Other cells	cells_SK_Granulocytes	0.9254	0.0303
transcriptomics_BD_GRK5	transcriptomics_BD_NUSAP1	0.9252	0.0002
cells_LN_B Lymphocytes	cells_SK_Granulocytes	0.9249	0.0305
transcriptomics_BD_ITGB7	transcriptomics_BD_LOC100129076	0.9248	0.0002
transcriptomics_LN_PLK1	transcriptomics_BD_SPOCK2	0.9246	0.0126
transcriptomics_BD_LAS1L	transcriptomics_BD_RASAL3	0.9244	0.0002
transcriptomics_BD_KRTCAP2	transcriptomics_BD_RPLP0P10	0.9244	0.0002
cytokine_SK_MIP1b	cytokine_SK_TNFa	0.9244	0.0013
transcriptomics_BD_HINT2	transcriptomics_BD_NUSAP1	0.9243	0.0002
cytokine_LN_MCP1	transcriptomics_BD_RASD1	0.9239	0.0128
transcriptomics_BD_CMTM3	transcriptomics_BD_LAS1L	0.9238	0.0002
transcriptomics_BD_MAGED1	transcriptomics_BD_SPOCK2	0.9235	0.0002
cytokine_LN_IL18	transcriptomics_BD_GNLY	0.9232	0.0130
transcriptomics_BD_EML3	transcriptomics_BD_RPLP0P10	0.9230	0.0002
cytokine_SK_IL2	cytokine_SK_MCP1	0.9227	0.0002
cytokine_LN_IL5	cytokine_LN_TNFa	0.9227	0.0131
transcriptomics_BD_GNB2L1	transcriptomics_BD_RASAL3	0.9224	0.0002
transcriptomics_BD_GRK5	transcriptomics_BD_LOC100129076	0.9221	0.0002
transcriptomics_BD_ITGB7	transcriptomics_BD_KIF22	0.9221	0.0002
cytokine_LN_IL10	cytokine_SK_IL1b	0.9221	0.0133
cells_BD_CD16+NK cells	transcriptomics_LN_TEKT4P1	0.9215	0.0134
cytokine_LN_IL6	cytokine_SK_TNFa	0.9209	0.0136
cytokine_LN_IL2	cytokine_SK_GM-CSF	0.9209	0.0136
cytokine_LN_IL10	cytokine_SK_GM-CSF	0.9206	0.0137
cells_LN_B Lymphocytes	cells_LN_pDCs	0.9205	0.0137
cells_BD_CD33+DCs	transcriptomics_BD_CD8A	0.9199	0.0002
transcriptomics_BD_DDT	transcriptomics_BD_LAS1L	0.9198	0.0002
transcriptomics_BD_DDT	transcriptomics_BD_LOC100129076	0.9193	0.0002
cytokine_BD_sCD40L	cytokine_LN_G-CSF	0.9193	0.0334
transcriptomics_BD_ANO9	transcriptomics_BD_SPOCK2	0.9189	0.0002
cells_LN_B Lymphocytes	cells_LN_Other cells	0.9188	0.0142
cells_LN_NK cells	cytokine_LN_G-CSF	0.9183	0.0339
cytokine_SK_IL12/23(p40)	cytokine_SK_VEGF	0.9183	0.0002
transcriptomics_BD_RPLP0P10	transcriptomics_BD_RPL13A	0.9181	0.0002
transcriptomics_BD_C1ORF151	transcriptomics_BD_LAS1L	0.9179	0.0002
transcriptomics_BD_HINT2	transcriptomics_BD_KRTCAP2	0.9176	0.0002
transcriptomics_BD_DDT	transcriptomics_BD_RASAL3	0.9173	0.0002
transcriptomics_BD_EML3	transcriptomics_BD_GNLY	0.9173	0.0002
transcriptomics_BD_FAAH	transcriptomics_BD_VPS16	0.9170	0.0002
cytokine_SK_G-CSF	cytokine_SK_MIP1b	0.9168	0.0017
transcriptomics_LN_RPL7AP66	transcriptomics_BD_RPLP0P10	0.9167	0.0148
cytokine_BD_IL17a	cytokine_BD_IL5	0.9164	0.0030
transcriptomics_BD_C1ORF151	transcriptomics_BD_GRK5	0.9159	0.0002
cells_LN_CD1a+DCs	cytokine_LN_G-CSF	0.9154	0.0352
cytokine_BD_GM-CSF	cytokine_BD_IL4	0.9154	0.0030
cells_LN_T Lymphocytes	cytokine_SK_sCD40L	0.9152	0.0352
cells_SK_Macrophages	cytokine_LN_IL1ra	0.9151	0.0353
transcriptomics_BD_GRK5	transcriptomics_BD_MAGED1	0.9148	0.0003
cells_SK_Granulocytes	cells_SK_Monocytoid cells	0.9148	0.0005
transcriptomics_BD_DDT	transcriptomics_BD_EML3	0.9147	0.0003
transcriptomics_BD_DDT	transcriptomics_BD_GNB2L1	0.9146	0.0003
cytokine_LN_IL2	cytokine_SK_MCP1	0.9143	0.0155
cytokine_SK_IL12/23(p40)	cytokine_SK_IL2	0.9143	0.0003
cells_LN_CD11c+DCs	cells_LN_NK cells	0.9141	0.0156
cells_LN_Granulocytes	cells_SK_Other CD45+ cells	0.9136	0.0360
cytokine_BD_GM-CSF	cytokine_LN_IL15	0.9132	0.0159
cells_SK_Macrophages	cytokine_LN_GM-CSF	0.9131	0.0363
transcriptomics_LN_RPL7AP66	transcriptomics_BD_VPS16	0.9126	0.0160
transcriptomics_BD_KIF22	transcriptomics_BD_LOC100129076	0.9123	0.0003
transcriptomics_BD_CENPB	transcriptomics_BD_LOC100129076	0.9123	0.0003
cells_LN_T Lymphocytes	cells_SK_Monocytoid cells	0.9121	0.0367
transcriptomics_BD_C1ORF151	transcriptomics_BD_GNB2L1	0.9114	0.0003
transcriptomics_BD_CENPB	transcriptomics_BD_HNRNPA1P22	0.9114	0.0003
transcriptomics_LN_RPL7AP66	transcriptomics_BD_CMTM3	0.9111	0.0165
cytokine_LN_IL1ra	cytokine_SK_IL1ra	0.9104	0.0376
transcriptomics_LN_RPL7AP66	transcriptomics_BD_NUSAP1	0.9103	0.0167
transcriptomics_BD_GIT1	transcriptomics_BD_ITGB7	0.9103	0.0003
transcriptomics_BD_CENPB	transcriptomics_BD_RPL13A	0.9103	0.0003
cytokine_BD_IL12/23(p40)	cytokine_BD_TNFa	0.9101	0.0378
transcriptomics_BD_GRK5	transcriptomics_BD_HNRNPA1P22	0.9099	0.0003
cytokine_SK_IL2	cytokine_SK_TGFa	0.9099	0.0003
transcriptomics_BD_HINT2	transcriptomics_BD_RPLP0P10	0.9098	0.0003
transcriptomics_BD_DDT	transcriptomics_BD_ITGB7	0.9096	0.0003
cytokine_LN_GM-CSF	cytokine_SK_IL1ra	0.9096	0.0380
cells_BD_Granulocytes	cytokine_SK_TNFa	0.9089	0.0003
transcriptomics_BD_PRKCH	transcriptomics_BD_SPOCK2	0.9088	0.0003
transcriptomics_BD_CMTM3	transcriptomics_BD_RPLP0P10	0.9088	0.0003
cytokine_LN_MCP1	cytokine_SK_TGFa	0.9084	0.0174
cells_LN_NK cells	cells_LN_pDCs	0.9079	0.0175
cells_BD_CD14+CD16+Monocytes	cytokine_BD_IL15	0.9074	0.0036
transcriptomics_LN_RPL7AP66	transcriptomics_BD_TCAP	0.9073	0.0177
cytokine_LN_IL15	cytokine_SK_GM-CSF	0.9072	0.0177
transcriptomics_LN_LOC654253	transcriptomics_BD_SPOCK2	0.9071	0.0177
cells_LN_NK cells	cells_SK_Monocytoid cells	0.9071	0.0392
transcriptomics_BD_ITGB7	transcriptomics_BD_RPS10P22	0.9066	0.0003
cytokine_BD_IL10	cytokine_BD_IL4	0.9066	0.0037
cytokine_BD_IL4	cytokine_BD_TNFa	0.9065	0.0037
cytokine_SK_IL1ra	cytokine_SK_MCP1	0.9064	0.0007
transcriptomics_BD_KRTCAP2	transcriptomics_BD_RPS10P22	0.9058	0.0004
cells_LN_T Lymphocytes	cytokine_SK_TNFa	0.9055	0.0183
cytokine_BD_IL12/23(p40)	cytokine_BD_IL4	0.9051	0.0403
transcriptomics_BD_ANO9	transcriptomics_BD_CD8A	0.9050	0.0004
transcriptomics_BD_CENPB	transcriptomics_BD_KRTCAP2	0.9050	0.0004
cytokine_LN_IL18	transcriptomics_BD_GNB2L1	0.9050	0.0184
cytokine_BD_IL12/23(p40)	cytokine_BD_TGFa	0.9050	0.0403
cytokine_SK_IL18	cytokine_SK_IL1ra	0.9050	0.0007
cells_BD_CD14+CD16+Monocytes	cytokine_BD_IL17a	0.9049	0.0038
transcriptomics_BD_MAGED1	transcriptomics_BD_RASAL3	0.9045	0.0004
cytokine_LN_IL18	transcriptomics_BD_EML3	0.9036	0.0189
cells_LN_pDCs	cytokine_LN_G-CSF	0.9034	0.0411
cells_LN_NK cells	cells_LN_T Lymphocytes	0.9030	0.0190
cells_LN_pDCs	cytokine_BD_sCD40L	0.9030	0.0190
cells_SK_MVA-Infected Living cells	cytokine_SK_TGFa	0.9025	0.0007
cells_SK_Macrophages	cytokine_LN_IL10	0.9025	0.0415
cytokine_BD_G-CSF	cytokine_BD_IL17a	0.9022	0.0041
cytokine_BD_TGFa	cytokine_SK_IL15	0.9020	0.0089
cells_BD_CD33+DCs	transcriptomics_BD_SPOCK2	0.9014	0.0004
transcriptomics_BD_CENPB	transcriptomics_BD_GRK5	0.9013	0.0004
cells_LN_B Lymphocytes	cells_LN_NK cells	0.9012	0.0196
transcriptomics_BD_CENPB	transcriptomics_BD_ITGB7	0.9008	0.0004
transcriptomics_BD_EML3	transcriptomics_BD_NUSAP1	0.9006	0.0004
transcriptomics_BD_ITGB7	transcriptomics_BD_LAS1L	0.9004	0.0004
cytokine_BD_G-CSF	cytokine_BD_IL10	0.9003	0.0014
transcriptomics_BD_LOC100129076	transcriptomics_BD_RPLP0P10	0.9002	0.0004
transcriptomics_BD_GNB2L1	transcriptomics_BD_NUSAP1	0.8998	0.0004
transcriptomics_BD_KIF22	transcriptomics_BD_KRTCAP2	0.8997	0.0004
cells_BD_Granulocytes	cytokine_BD_IL1ra	0.8997	0.0014
transcriptomics_BD_KIF22	transcriptomics_BD_VPS16	0.8989	0.0005
transcriptomics_LN_PLK1	transcriptomics_BD_GRAP	0.8988	0.0203
cells_BD_CD14+MDSCs	cytokine_SK_VEGF	0.8986	0.0005
cytokine_SK_IL1ra	cytokine_SK_IL2	0.8983	0.0008
transcriptomics_BD_PRKCH	transcriptomics_BD_RASAL3	0.8980	0.0005
transcriptomics_BD_ITGB7	transcriptomics_BD_RPLP0P10	0.8977	0.0005
cells_LN_pDCs	cytokine_SK_sCD40L	0.8977	0.0439
transcriptomics_BD_GNLY	transcriptomics_BD_RPL13A	0.8969	0.0005
cytokine_LN_IL10	cytokine_SK_IL1ra	0.8967	0.0443
transcriptomics_BD_EML3	transcriptomics_BD_GIT1	0.8966	0.0005
transcriptomics_LN_RPL7AP66	transcriptomics_BD_ITGB7	0.8963	0.0212
transcriptomics_BD_EML3	transcriptomics_BD_TBC1D10A	0.8952	0.0005
transcriptomics_BD_LOC100129076	transcriptomics_BD_NUSAP1	0.8947	0.0005
cytokine_LN_IL12/23(p40)	cytokine_LN_IL8	0.8945	0.0218
cytokine_BD_IL2	cytokine_BD_IL8	0.8945	0.0049
cells_BD_CD33+DCs	transcriptomics_LN_PLK1	0.8943	0.0219
cells_BD_CD33-DCs	cells_LN_Granulocytes	0.8938	0.0220
cytokine_SK_TGFa	cytokine_SK_VEGF	0.8934	0.0005
transcriptomics_BD_KIF22	transcriptomics_BD_RPL13A	0.8932	0.0006
cells_SK_MVA-Infected Living cells	transcriptomics_BD_PARP9	0.8930	0.0010
cytokine_BD_IL17a	cytokine_BD_IL2	0.8930	0.0051
cells_LN_CD11c+DCs	cytokine_LN_G-CSF	0.8929	0.0461
transcriptomics_BD_C1ORF151	transcriptomics_BD_ITGB7	0.8924	0.0006
transcriptomics_LN_RPL7AP66	transcriptomics_BD_GNLY	0.8923	0.0225
cytokine_LN_IL18	transcriptomics_BD_KIF22	0.8921	0.0225
transcriptomics_LN_LOC654253	transcriptomics_BD_CD8A	0.8920	0.0226
cells_SK_MVA-Infected DCs	cytokine_BD_IL1ra	0.8918	0.0465
cytokine_LN_IL18	transcriptomics_BD_SPOCK2	0.8918	0.0226
transcriptomics_BD_HINT2	transcriptomics_BD_PRKCH	0.8915	0.0006
transcriptomics_BD_GIT1	transcriptomics_BD_GNB2L1	0.8915	0.0006
transcriptomics_BD_C1ORF151	transcriptomics_BD_HNRNPA1P22	0.8913	0.0006
transcriptomics_BD_GNLY	transcriptomics_BD_NUSAP1	0.8912	0.0006
cytokine_BD_IL13	cytokine_BD_IL17a	0.8910	0.0111
cytokine_LN_IL18	transcriptomics_BD_ANO9	0.8908	0.0229
cells_BD_CD14+MDSCs	cytokine_SK_IL12/23(p40)	0.8907	0.0006
transcriptomics_LN_RPL7AP66	transcriptomics_BD_SPOCK2	0.8901	0.0231
cytokine_BD_IL4	cytokine_SK_IL15	0.8901	0.0113
cytokine_LN_IL18	transcriptomics_BD_NUSAP1	0.8900	0.0232
cytokine_BD_IL17a	cytokine_BD_IL4	0.8900	0.0055
cytokine_LN_MCP1	cytokine_SK_VEGF	0.8897	0.0233
cells_LN_CD1a+DCs	cells_LN_Other cells	0.8896	0.0233
transcriptomics_BD_CMTM3	transcriptomics_BD_VPS16	0.8895	0.0006
transcriptomics_BD_GRK5	transcriptomics_BD_ITGB7	0.8892	0.0006
cells_LN_Other cells	cytokine_LN_IL6	0.8890	0.0234
cells_SK_Granulocytes	cytokine_BD_sCD40L	0.8890	0.0029
transcriptomics_BD_GNB2L1	transcriptomics_BD_TBC1D10A	0.8887	0.0006
transcriptomics_BD_GIT1	transcriptomics_BD_RPS10P22	0.8887	0.0006
transcriptomics_BD_CMTM3	transcriptomics_BD_GRK5	0.8886	0.0006
transcriptomics_BD_GNB2L1	transcriptomics_BD_GNLY	0.8886	0.0006
transcriptomics_BD_PRKCH	transcriptomics_BD_REXO1	0.8879	0.0006
cytokine_LN_IL2	cytokine_SK_IL2	0.8876	0.0240
cytokine_BD_G-CSF	cytokine_BD_GM-CSF	0.8875	0.0018
transcriptomics_BD_GRK5	transcriptomics_BD_RPLP0P10	0.8872	0.0007
cytokine_LN_IFNg	cytokine_LN_IL10	0.8871	0.0241
transcriptomics_BD_CMTM3	transcriptomics_BD_DDT	0.8865	0.0007
cytokine_SK_IL12/23(p40)	cytokine_SK_IL8	0.8862	0.0007
cytokine_SK_IL6	cytokine_SK_MIP1b	0.8861	0.0031
cells_LN_CD1a+DCs	cells_SK_Monocytoid cells	0.8860	0.0496
cytokine_BD_MIP1b	cytokine_BD_TGFa	0.8857	0.0497
transcriptomics_BD_RPS10P22	transcriptomics_BD_RASAL3	0.8852	0.0007
cytokine_BD_IL15	cytokine_SK_IL12/23(p40)	0.8847	0.0062
cells_BD_CD14+MDSCs	cytokine_SK_TGFa	0.8847	0.0007
transcriptomics_BD_DDT	transcriptomics_BD_SPOCK2	0.8844	0.0007
transcriptomics_BD_LAS1L	transcriptomics_BD_NUSAP1	0.8839	0.0007
transcriptomics_LN_TEKT4P1	transcriptomics_BD_RASAL3	0.8839	0.0253
transcriptomics_BD_LAS1L	transcriptomics_BD_RPL13A	0.8836	0.0007
cytokine_SK_G-CSF	cytokine_SK_IL12/23(p40)	0.8836	0.0020
cytokine_LN_IL18	transcriptomics_BD_CENPB	0.8833	0.0254
transcriptomics_BD_CD8A	transcriptomics_BD_DDT	0.8832	0.0007
transcriptomics_BD_C1ORF151	transcriptomics_BD_DDT	0.8831	0.0007
cytokine_BD_IL2	cytokine_BD_MCP1	0.8829	0.0064
transcriptomics_BD_GRK5	transcriptomics_BD_SRGAP3	0.8827	0.0007
cytokine_BD_IL15	cytokine_BD_IL8	0.8824	0.0065
transcriptomics_BD_KIF22	transcriptomics_BD_PRKCH	0.8820	0.0007
transcriptomics_BD_DDT	transcriptomics_BD_HNRNPA1P22	0.8818	0.0007
cells_BD_CD33+DCs	transcriptomics_BD_ANO9	0.8818	0.0007
cytokine_LN_MCP1	cytokine_SK_IL12/23(p40)	0.8816	0.0261
transcriptomics_LN_RPL7AP66	transcriptomics_BD_RPL13A	0.8814	0.0262
transcriptomics_BD_ANO9	transcriptomics_BD_GRAP	0.8808	0.0008
cells_SK_Macrophages	cells_SK_MVA-Infected Other CD45+ cells	0.8804	0.0067
cytokine_BD_sCD40L	cytokine_LN_IL6	0.8794	0.0269
transcriptomics_BD_LAS1L	transcriptomics_BD_SRGAP3	0.8788	0.0008
cells_SK_MVA-Infected Living cells	cytokine_SK_IL12/23(p40)	0.8788	0.0014
cells_BD_Granulocytes	cells_LN_T Lymphocytes	0.8780	0.0275
cytokine_LN_GM-CSF	cytokine_LN_IL5	0.8778	0.0275
cytokine_BD_IL15	cytokine_BD_TGFa	0.8777	0.0071
cytokine_SK_TGFa	cytokine_SK_TNFa	0.8777	0.0009
cells_BD_CD33-DCs	cells_BD_Remaining cells	0.8776	0.0009
transcriptomics_BD_DDT	transcriptomics_BD_TBC1D10A	0.8772	0.0009
cells_BD_CD33+DCs	transcriptomics_BD_PRKCH	0.8772	0.0009
cytokine_SK_G-CSF	cytokine_SK_MIP1a	0.8770	0.0037
cytokine_LN_IL18	transcriptomics_BD_RPS10P22	0.8768	0.0279
transcriptomics_LN_TEKT4P1	transcriptomics_LN_LOC654253	0.8768	0.0279
cells_SK_MVA-Infected Living cells	cytokine_BD_IL15	0.8767	0.0142
cytokine_BD_TNFa	cytokine_BD_VEGF	0.8765	0.0142
cytokine_BD_IL15	cytokine_BD_IL2	0.8763	0.0073
transcriptomics_LN_TEKT4P1	transcriptomics_BD_GNLY	0.8760	0.0282
transcriptomics_BD_ITGB7	transcriptomics_BD_RASAL3	0.8758	0.0009
cytokine_LN_IL1ra	cytokine_LN_IL5	0.8757	0.0283
transcriptomics_BD_LOC100129076	transcriptomics_BD_TBC1D10A	0.8756	0.0009
cytokine_SK_IL18	cytokine_SK_IL2	0.8753	0.0009
transcriptomics_BD_LAS1L	transcriptomics_BD_MAGED1	0.8752	0.0009
cytokine_LN_MCP1	cytokine_SK_TNFa	0.8751	0.0285
cytokine_LN_IL2	cytokine_SK_IL6	0.8750	0.0285
transcriptomics_BD_REXO1	transcriptomics_BD_SPOCK2	0.8749	0.0009
cytokine_SK_MIP1a	cytokine_SK_TGFa	0.8746	0.0039
cytokine_LN_TNFa	cytokine_LN_VEGF	0.8741	0.0288
transcriptomics_BD_GNLY	transcriptomics_BD_GRK5	0.8741	0.0009
transcriptomics_BD_GIT1	transcriptomics_BD_LOC100129076	0.8737	0.0009
cytokine_SK_TGFa	transcriptomics_BD_RASD1	0.8737	0.0009
transcriptomics_BD_RPS10P22	transcriptomics_BD_TCAP	0.8736	0.0009
transcriptomics_BD_C1ORF151	transcriptomics_BD_RPLP0P10	0.8736	0.0009
cytokine_LN_IL18	transcriptomics_BD_GIT1	0.8734	0.0291
cytokine_LN_IL10	cytokine_LN_IL5	0.8734	0.0291
transcriptomics_BD_C1ORF151	transcriptomics_BD_HINT2	0.8732	0.0009
cells_LN_pDCs	cytokine_SK_TNFa	0.8728	0.0293
cytokine_LN_IL10	cytokine_LN_IL15	0.8726	0.0293
transcriptomics_BD_C1ORF151	transcriptomics_BD_EML3	0.8724	0.0010
cells_LN_CD11c+DCs	cytokine_BD_sCD40L	0.8720	0.0296
cytokine_LN_IL18	transcriptomics_BD_HNRNPA1P22	0.8718	0.0296
transcriptomics_LN_PLK1	transcriptomics_BD_REXO1	0.8715	0.0297
cells_BD_CD14+MDSCs	cytokine_SK_IL10	0.8714	0.0025
cells_BD_CD14+CD16+Monocytes	cytokine_BD_TGFa	0.8711	0.0080
cytokine_BD_IL5	cytokine_BD_TGFa	0.8706	0.0081
transcriptomics_BD_GRK5	transcriptomics_BD_REXO1	0.8706	0.0010
transcriptomics_BD_DDT	transcriptomics_BD_GNLY	0.8696	0.0010
transcriptomics_BD_RPS10P22	transcriptomics_BD_NUSAP1	0.8692	0.0011
transcriptomics_BD_C1ORF151	transcriptomics_BD_CMTM3	0.8691	0.0011
transcriptomics_LN_PLK1	transcriptomics_BD_PRKCH	0.8690	0.0308
transcriptomics_BD_RPS10P22	transcriptomics_BD_TBC1D10A	0.8683	0.0011
transcriptomics_BD_CENPB	transcriptomics_BD_RASAL3	0.8683	0.0011
transcriptomics_BD_LOC100129076	transcriptomics_BD_PRKCH	0.8678	0.0011
transcriptomics_LN_RPL7AP66	transcriptomics_BD_ANO9	0.8677	0.0313
transcriptomics_BD_PRKCH	transcriptomics_BD_SRGAP3	0.8677	0.0011
transcriptomics_BD_RASAL3	transcriptomics_BD_RPL13A	0.8676	0.0011
transcriptomics_BD_GNB2L1	transcriptomics_BD_PRKCH	0.8675	0.0011
cytokine_BD_TGFa	cytokine_SK_sCD40L	0.8674	0.0086
cells_LN_NK cells	cytokine_BD_sCD40L	0.8673	0.0314
transcriptomics_BD_CENPB	transcriptomics_BD_KIF22	0.8673	0.0011
transcriptomics_BD_GRK5	transcriptomics_BD_RPL13A	0.8672	0.0011
cells_BD_CD16-NK cells	transcriptomics_LN_LOC654253	0.8671	0.0315
cells_BD_CD14+CD16+Monocytes	cytokine_BD_IL2	0.8670	0.0087
cytokine_BD_IL10	cytokine_BD_TGFa	0.8670	0.0087
cytokine_SK_MIP1a	cytokine_SK_TNFa	0.8659	0.0047
cytokine_SK_IL10	cytokine_SK_IL12/23(p40)	0.8654	0.0028
cells_BD_CD16-NK cells	transcriptomics_LN_PLK1	0.8654	0.0322
transcriptomics_BD_CMTM3	transcriptomics_BD_TBC1D10A	0.8654	0.0012
cytokine_SK_IL6	transcriptomics_BD_PARP9	0.8653	0.0012
transcriptomics_BD_GIT1	transcriptomics_BD_LOC100128994	0.8653	0.0012
transcriptomics_BD_GRAP	transcriptomics_BD_GRK5	0.8646	0.0012
cytokine_LN_IFNg	cytokine_LN_TNFa	0.8646	0.0326
cytokine_BD_TNFa	cytokine_SK_IL15	0.8645	0.0172
transcriptomics_BD_HNRNPA1P22	transcriptomics_BD_TBC1D10A	0.8640	0.0012
cytokine_SK_IL6	cytokine_SK_TGFa	0.8639	0.0012
transcriptomics_LN_TEKT4P1	transcriptomics_BD_NUSAP1	0.8639	0.0327
transcriptomics_BD_GIT1	transcriptomics_BD_RPL13A	0.8637	0.0012
cytokine_LN_IL18	transcriptomics_BD_TCAP	0.8629	0.0331
cells_SK_MVA-Infected Monocytoids cells	cytokine_SK_VEGF	0.8628	0.0176
transcriptomics_BD_HNRNPA1P22	transcriptomics_BD_VPS16	0.8627	0.0012
cytokine_SK_IL4	cytokine_SK_sCD40L	0.8626	0.0019
cytokine_LN_IL13	cytokine_LN_TNFa	0.8626	0.0332
transcriptomics_BD_HINT2	transcriptomics_BD_MAGED1	0.8625	0.0012
transcriptomics_BD_C1ORF151	transcriptomics_BD_TBC1D10A	0.8625	0.0012
transcriptomics_BD_KRTCAP2	transcriptomics_BD_LAS1L	0.8619	0.0012
cells_LN_T Lymphocytes	cytokine_SK_IL4	0.8619	0.0335
transcriptomics_BD_LOC100129076	transcriptomics_BD_MAGED1	0.8619	0.0012
cytokine_SK_G-CSF	cytokine_SK_TNFa	0.8612	0.0030
transcriptomics_BD_C1ORF151	transcriptomics_BD_LOC100128994	0.8611	0.0013
transcriptomics_BD_RPL13A	transcriptomics_BD_TBC1D10A	0.8608	0.0013
transcriptomics_BD_DDT	transcriptomics_BD_GIT1	0.8607	0.0013
cytokine_SK_IFNg	cytokine_SK_IL15	0.8607	0.0030
transcriptomics_LN_LOC654253	transcriptomics_LN_PLK1	0.8606	0.0340
cells_LN_Other cells	cytokine_BD_IL1ra	0.8605	0.0340
cells_BD_Lin-MDSCs	cytokine_BD_IL2	0.8604	0.0098
cells_BD_Granulocytes	cytokine_LN_IL6	0.8602	0.0341
cells_SK_Monocytoid cells	cytokine_BD_sCD40L	0.8600	0.0053
transcriptomics_BD_CMTM3	transcriptomics_BD_RPS10P22	0.8599	0.0013
cells_BD_CD14+MDSCs	cytokine_LN_IL2	0.8596	0.0343
transcriptomics_BD_GIT1	transcriptomics_BD_HINT2	0.8595	0.0013
transcriptomics_BD_ITGB7	transcriptomics_BD_LOC100128994	0.8592	0.0013
transcriptomics_BD_RPLP0P10	transcriptomics_BD_TBC1D10A	0.8588	0.0013
transcriptomics_BD_RPS10P22	transcriptomics_BD_HNRNPA1P22	0.8587	0.0013
cells_BD_CD33+DCs	cells_BD_Lymphocytes	0.8586	0.0020
cells_BD_CD14+CD16-Monocytes	cytokine_BD_GM-CSF	0.8584	0.0013
cells_LN_T Lymphocytes	cytokine_BD_sCD40L	0.8577	0.0351
transcriptomics_LN_LOC654253	transcriptomics_BD_MAGED1	0.8573	0.0352
cytokine_LN_IL18	transcriptomics_BD_C1ORF151	0.8571	0.0352
cytokine_BD_IL15	cytokine_SK_MCP1	0.8568	0.0104
transcriptomics_BD_KIF22	transcriptomics_BD_MAGED1	0.8558	0.0014
transcriptomics_LN_LOC654253	transcriptomics_BD_ANO9	0.8557	0.0357
cells_BD_Lin-MDSCs	cytokine_BD_IL15	0.8555	0.0107
transcriptomics_BD_GIT1	transcriptomics_BD_LAS1L	0.8554	0.0014
transcriptomics_BD_ANO9	transcriptomics_BD_MAGED1	0.8553	0.0014
cells_BD_CD33+DCs	transcriptomics_BD_MAGED1	0.8553	0.0014
cells_SK_Granulocytes	cytokine_SK_TNFa	0.8552	0.0021
cells_BD_CD14-CD16+ Monocytes	cells_LN_Granulocytes	0.8551	0.0359
cytokine_BD_IL15	cytokine_BD_IL17a	0.8547	0.0108
cytokine_SK_IL10	cytokine_SK_IL8	0.8545	0.0033
cells_SK_MVA-Infected Living cells	cells_SK_MVA-Infected Other CD45+ cells	0.8545	0.0109
transcriptomics_BD_GNLY	transcriptomics_BD_TCAP	0.8544	0.0014
transcriptomics_BD_GRAP	transcriptomics_BD_KIF22	0.8542	0.0014
cells_SK_MVA-Infected Leukocytes	transcriptomics_BD_PARP9	0.8542	0.0014
cells_BD_Granulocytes	cells_LN_Other cells	0.8538	0.0364
transcriptomics_BD_KIF22	transcriptomics_BD_RPLP0P10	0.8533	0.0015
transcriptomics_BD_C1ORF151	transcriptomics_BD_SRGAP3	0.8529	0.0015
transcriptomics_BD_GNB2L1	transcriptomics_BD_VPS16	0.8524	0.0015
cytokine_SK_GM-CSF	cytokine_SK_IL1b	0.8524	0.0015
transcriptomics_BD_HINT2	transcriptomics_BD_TBC1D10A	0.8522	0.0015
cells_BD_CD14+CD16-Monocytes	cytokine_BD_IL5	0.8519	0.0113
cells_BD_Granulocytes	cells_LN_pDCs	0.8519	0.0371
transcriptomics_BD_DDT	transcriptomics_BD_RPS10P22	0.8505	0.0016
transcriptomics_BD_GNLY	transcriptomics_BD_ITGB7	0.8504	0.0016
cells_BD_Basophils	cells_BD_CD16+NK cells	0.8499	0.0016
transcriptomics_LN_RPL7AP66	transcriptomics_BD_FAAH	0.8497	0.0380
transcriptomics_BD_ANO9	transcriptomics_BD_DDT	0.8497	0.0016
transcriptomics_BD_KRTCAP2	transcriptomics_BD_TBC1D10A	0.8496	0.0016
transcriptomics_BD_LAS1L	transcriptomics_BD_REXO1	0.8495	0.0016
cells_BD_Basophils	cells_BD_pDCs	0.8494	0.0016
transcriptomics_BD_RPLP0P10	transcriptomics_BD_SNRNP35	0.8492	0.0016
transcriptomics_BD_CENPB	transcriptomics_BD_NUSAP1	0.8489	0.0016
cytokine_LN_IL1ra	cytokine_LN_MCP1	0.8483	0.0386
cytokine_LN_IL6	cytokine_SK_IL4	0.8482	0.0386
transcriptomics_BD_GNLY	transcriptomics_BD_MAGED1	0.8480	0.0016
transcriptomics_BD_NUSAP1	transcriptomics_BD_RPL13A	0.8477	0.0016
transcriptomics_BD_RPLP0P10	transcriptomics_BD_RASAL3	0.8475	0.0016
cytokine_LN_IL18	transcriptomics_BD_RPL13A	0.8472	0.0390
transcriptomics_BD_LOC100128994	transcriptomics_BD_TBC1D10A	0.8471	0.0017
cytokine_SK_IL8	cytokine_SK_MCP1	0.8468	0.0017
cells_BD_CD14+MDSCs	cytokine_SK_IL1ra	0.8466	0.0025
cytokine_SK_IL8	cytokine_SK_TGFa	0.8465	0.0017
transcriptomics_BD_LAS1L	transcriptomics_BD_TBC1D10A	0.8464	0.0017
cytokine_BD_IL2	cytokine_BD_TGFa	0.8464	0.0123
transcriptomics_BD_ANO9	transcriptomics_BD_PRKCH	0.8462	0.0017
transcriptomics_BD_GIT1	transcriptomics_BD_HNRNPA1P22	0.8459	0.0017
transcriptomics_BD_CMTM3	transcriptomics_BD_GIT1	0.8456	0.0017
cytokine_BD_IL15	cytokine_SK_IL10	0.8456	0.0223
transcriptomics_BD_EML3	transcriptomics_BD_PRKCH	0.8453	0.0017
cells_SK_MVA-Infected Living cells	cytokine_SK_IL1ra	0.8453	0.0039
cytokine_BD_IL15	cytokine_SK_IL8	0.8452	0.0126
cytokine_LN_IL15	cytokine_LN_IL1ra	0.8451	0.0399
cytokine_SK_G-CSF	cytokine_SK_TGFa	0.8449	0.0040
transcriptomics_BD_KIF22	transcriptomics_BD_SRGAP3	0.8448	0.0017
transcriptomics_LN_RPL7AP66	transcriptomics_BD_KRTCAP2	0.8448	0.0400
transcriptomics_BD_C1ORF151	transcriptomics_BD_PRKCH	0.8447	0.0017
transcriptomics_BD_C1ORF151	transcriptomics_BD_GIT1	0.8446	0.0017
transcriptomics_BD_DDT	transcriptomics_BD_NUSAP1	0.8445	0.0017
transcriptomics_BD_HNRNPA1P22	transcriptomics_BD_PRKCH	0.8444	0.0017
cytokine_LN_IFNg	cytokine_SK_GM-CSF	0.8443	0.0402
cells_BD_CD16-NK cells	transcriptomics_BD_CD8A	0.8442	0.0017
transcriptomics_BD_HNRNPA1P22	transcriptomics_BD_RASAL3	0.8441	0.0017
cytokine_BD_IL15	cytokine_SK_TGFa	0.8440	0.0128
cells_SK_Macrophages	cytokine_SK_MCP1	0.8437	0.0026
cytokine_BD_IL15	transcriptomics_BD_RASD1	0.8436	0.0128
cells_SK_MVA-Infected Leukocytes	cells_SK_MVA-Infected Other CD45+ cells	0.8435	0.0072
cytokine_SK_IL18	cytokine_SK_TGFa	0.8434	0.0018
cytokine_LN_IL10	cytokine_LN_MCP1	0.8429	0.0407
transcriptomics_BD_KIF22	transcriptomics_BD_RASAL3	0.8428	0.0018
transcriptomics_BD_C1ORF151	transcriptomics_BD_MAGED1	0.8427	0.0018
cytokine_LN_TNFa	cytokine_SK_GM-CSF	0.8425	0.0409
transcriptomics_BD_GIT1	transcriptomics_BD_RPLP0P10	0.8423	0.0018
cytokine_BD_IL10	cytokine_BD_IL5	0.8422	0.0131
transcriptomics_BD_DDT	transcriptomics_BD_REXO1	0.8422	0.0018
cytokine_LN_IL1b	cytokine_LN_IL8	0.8421	0.0410
transcriptomics_BD_ANO9	transcriptomics_BD_REXO1	0.8419	0.0018
transcriptomics_BD_DDT	transcriptomics_BD_RPL13A	0.8416	0.0018
transcriptomics_LN_RPL7AP66	transcriptomics_BD_SNRNP35	0.8408	0.0415
transcriptomics_BD_MAGED1	transcriptomics_BD_NUSAP1	0.8403	0.0019
transcriptomics_LN_RPL7AP66	transcriptomics_BD_CD8A	0.8400	0.0419
cytokine_LN_IL18	transcriptomics_BD_CMTM3	0.8395	0.0421
transcriptomics_BD_KIF22	transcriptomics_BD_NUSAP1	0.8389	0.0019
cells_LN_CD1a+DCs	cytokine_SK_TNFa	0.8389	0.0423
transcriptomics_BD_CENPB	transcriptomics_BD_RPS10P22	0.8388	0.0019
cytokine_LN_MCP1	cytokine_SK_IL18	0.8384	0.0424
transcriptomics_LN_LOC654253	transcriptomics_BD_PRKCH	0.8384	0.0424
transcriptomics_BD_C1ORF151	transcriptomics_BD_LOC100129076	0.8381	0.0019
cytokine_SK_IL18	transcriptomics_BD_PARP9	0.8380	0.0019
cytokine_SK_G-CSF	cytokine_SK_VEGF	0.8376	0.0046
cytokine_SK_IL1ra	cytokine_SK_IL8	0.8376	0.0029
transcriptomics_BD_KIF22	transcriptomics_BD_TBC1D10A	0.8375	0.0019
cytokine_SK_G-CSF	cytokine_SK_IL6	0.8373	0.0046
cytokine_BD_IL10	cytokine_BD_IL15	0.8373	0.0141
transcriptomics_LN_TEKT4P1	transcriptomics_BD_MAGED1	0.8371	0.0430
cells_SK_MVA-Infected Macrophages	cytokine_SK_TGFa	0.8370	0.0081
transcriptomics_BD_C1ORF151	transcriptomics_BD_NUSAP1	0.8370	0.0020
transcriptomics_BD_KIF22	transcriptomics_BD_RPS10P22	0.8369	0.0020
cytokine_LN_IL18	transcriptomics_BD_CD8A	0.8367	0.0431
cytokine_SK_TGFa	transcriptomics_BD_PARP9	0.8365	0.0020
transcriptomics_LN_RPL7AP66	transcriptomics_BD_LOC100128994	0.8365	0.0432
cytokine_BD_IL4	cytokine_BD_TGFa	0.8365	0.0142
cells_SK_MVA-Infected Granulocytes	transcriptomics_BD_PARP9	0.8364	0.0020
cytokine_LN_IL18	transcriptomics_BD_ITGB7	0.8359	0.0435
transcriptomics_BD_CENPB	transcriptomics_BD_VPS16	0.8355	0.0020
transcriptomics_BD_LAS1L	transcriptomics_BD_VPS16	0.8355	0.0020
cytokine_LN_GM-CSF	cytokine_LN_IL15	0.8352	0.0438
cytokine_LN_GM-CSF	cytokine_LN_MCP1	0.8349	0.0439
cells_BD_CD33+DCs	transcriptomics_LN_TEKT4P1	0.8346	0.0439
cells_LN_CD11c+DCs	cytokine_SK_TNFa	0.8346	0.0439
cells_SK_MVA-Infected Granulocytes	cells_SK_MVA-Infected Other CD45+ cells	0.8344	0.0085
transcriptomics_BD_GNLY	transcriptomics_BD_LAS1L	0.8342	0.0020
transcriptomics_BD_CENPB	transcriptomics_BD_GIT1	0.8337	0.0021
cytokine_BD_IL15	cytokine_SK_IL1ra	0.8337	0.0148
transcriptomics_BD_C1ORF151	transcriptomics_BD_RASAL3	0.8335	0.0021
cells_BD_CD33+DCs	transcriptomics_BD_GRAP	0.8333	0.0021
cytokine_BD_IL15	cytokine_SK_sCD40L	0.8332	0.0148
cells_LN_T Lymphocytes	cytokine_BD_IL1ra	0.8331	0.0445
cytokine_SK_IL18	cytokine_SK_VEGF	0.8326	0.0021
transcriptomics_BD_GRK5	transcriptomics_BD_RPS10P22	0.8321	0.0021
cytokine_LN_IL18	transcriptomics_BD_TBC1D10A	0.8320	0.0450
transcriptomics_BD_GNB2L1	transcriptomics_BD_MAGED1	0.8319	0.0021
transcriptomics_BD_GRAP	transcriptomics_BD_REXO1	0.8317	0.0021
transcriptomics_BD_GRAP	transcriptomics_BD_LAS1L	0.8312	0.0021
cells_SK_MVA-Infected Leukocytes	cytokine_SK_TGFa	0.8308	0.0022
cells_SK_Monocytoid cells	cytokine_SK_TNFa	0.8306	0.0032
transcriptomics_LN_LOC654253	transcriptomics_BD_GRAP	0.8303	0.0456
transcriptomics_LN_PLK1	transcriptomics_BD_MAGED1	0.8297	0.0458
transcriptomics_BD_ITGB7	transcriptomics_BD_NUSAP1	0.8291	0.0022
cells_SK_MVA-Infected Living cells	cytokine_SK_IL18	0.8287	0.0033
cells_LN_Other cells	cytokine_SK_IL4	0.8285	0.0462
transcriptomics_BD_CMTM3	transcriptomics_BD_PRKCH	0.8285	0.0023
cells_BD_CD14+MDSCs	cytokine_SK_MCP1	0.8284	0.0023
cells_LN_pDCs	cytokine_SK_IL4	0.8283	0.0463
cells_SK_MVA-Infected Living cells	cells_SK_MVA-Infected Macrophages	0.8283	0.0055
cells_SK_MVA-Infected Living cells	transcriptomics_BD_RASD1	0.8282	0.0033
cytokine_BD_IL17a	cytokine_BD_TNFa	0.8282	0.0160
cells_SK_MVA-Infected Living cells	cytokine_SK_VEGF	0.8282	0.0033
cytokine_BD_GM-CSF	cytokine_LN_IL10	0.8281	0.0463
cells_SK_Other CD45+ cells	cytokine_BD_sCD40L	0.8281	0.0094
transcriptomics_BD_GNLY	transcriptomics_BD_HNRNPA1P22	0.8280	0.0023
transcriptomics_BD_GRK5	transcriptomics_BD_KRTCAP2	0.8279	0.0023
transcriptomics_BD_C1ORF151	transcriptomics_BD_RPL13A	0.8277	0.0023
transcriptomics_BD_RPLP0P10	transcriptomics_BD_RPS10P22	0.8274	0.0023
transcriptomics_BD_GNLY	transcriptomics_BD_KRTCAP2	0.8274	0.0023
transcriptomics_BD_GIT1	transcriptomics_BD_KIF22	0.8273	0.0023
transcriptomics_BD_LAS1L	transcriptomics_BD_RPS10P22	0.8273	0.0023
cytokine_SK_G-CSF	cytokine_SK_IL2	0.8268	0.0056
transcriptomics_BD_C1ORF151	transcriptomics_BD_KRTCAP2	0.8268	0.0023
cytokine_LN_IL18	transcriptomics_LN_TEKT4P1	0.8268	0.0468
cytokine_SK_IL18	cytokine_SK_MCP1	0.8265	0.0023
cells_BD_Lymphocytes	transcriptomics_LN_TEKT4P1	0.8260	0.0471
transcriptomics_BD_CMTM3	transcriptomics_BD_RASAL3	0.8257	0.0023
transcriptomics_BD_GIT1	transcriptomics_BD_KRTCAP2	0.8253	0.0024
cells_SK_MVA-Infected Living cells	cytokine_SK_IL6	0.8248	0.0035
cytokine_SK_IL12/23(p40)	cytokine_SK_IL4	0.8247	0.0024
transcriptomics_BD_EML3	transcriptomics_BD_MAGED1	0.8240	0.0024
cells_SK_MVA-Infected Macrophages	cytokine_SK_MIP1b	0.8239	0.0101
transcriptomics_BD_CENPB	transcriptomics_BD_FAAH	0.8238	0.0024
cytokine_LN_IL13	cytokine_LN_IL15	0.8234	0.0483
cells_BD_CD33+DCs	cytokine_LN_IL18	0.8231	0.0484
transcriptomics_BD_HNRNPA1P22	transcriptomics_BD_SNRNP35	0.8229	0.0025
cytokine_LN_IL1ra	cytokine_SK_MCP1	0.8227	0.0486
cells_BD_Granulocytes	cells_SK_Granulocytes	0.8227	0.0037
cells_SK_MVA-Infected Other CD45+ cells	cytokine_SK_IL2	0.8220	0.0175
cytokine_SK_IL1ra	cytokine_SK_VEGF	0.8220	0.0037
transcriptomics_BD_KRTCAP2	transcriptomics_BD_VPS16	0.8220	0.0025
cells_BD_Basophils	cells_LN_Granulocytes	0.8217	0.0490
transcriptomics_BD_GIT1	transcriptomics_BD_GRK5	0.8216	0.0025
cells_BD_CD14+MDSCs	cytokine_SK_G-CSF	0.8212	0.0063
cytokine_SK_MCP1	cytokine_SK_VEGF	0.8204	0.0026
cells_BD_CD14+MDSCs	cytokine_BD_IL15	0.8200	0.0179
transcriptomics_BD_RASAL3	transcriptomics_BD_REXO1	0.8200	0.0026
cells_SK_MVA-Infected Leukocytes	cells_SK_MVA-Infected Macrophages	0.8198	0.0038
cytokine_SK_IL17a	cytokine_SK_IL8	0.8192	0.0065
cytokine_SK_IL6	cytokine_SK_TNFa	0.8191	0.0026
transcriptomics_BD_CENPB	transcriptomics_BD_PRKCH	0.8185	0.0027
cytokine_SK_VEGF	transcriptomics_BD_PARP9	0.8184	0.0027
transcriptomics_BD_GRK5	transcriptomics_BD_TBC1D10A	0.8176	0.0027
transcriptomics_BD_HINT2	transcriptomics_BD_VPS16	0.8174	0.0027
transcriptomics_BD_RASAL3	transcriptomics_BD_TBC1D10A	0.8157	0.0028
cytokine_SK_IL12/23(p40)	cytokine_SK_IL18	0.8153	0.0028
cells_BD_Remaining cells	cytokine_BD_IL5	0.8153	0.0190
transcriptomics_BD_C1ORF151	transcriptomics_BD_GRAP	0.8152	0.0028
transcriptomics_BD_CENPB	transcriptomics_BD_TBC1D10A	0.8152	0.0028
transcriptomics_BD_C1ORF151	transcriptomics_BD_CENPB	0.8151	0.0028
cytokine_BD_IL5	cytokine_SK_IL5	0.8150	0.0191
transcriptomics_BD_GNB2L1	transcriptomics_BD_LOC100128994	0.8149	0.0028
cytokine_SK_G-CSF	cytokine_SK_IL10	0.8147	0.0070
transcriptomics_BD_GRK5	transcriptomics_BD_SPOCK2	0.8144	0.0028
cytokine_SK_IL12/23(p40)	cytokine_SK_MCP1	0.8139	0.0029
cells_SK_MVA-Infected Granulocytes	cells_SK_MVA-Infected Macrophages	0.8134	0.0043
cells_SK_Macrophages	cytokine_SK_IL2	0.8127	0.0044
cytokine_SK_IL10	cytokine_SK_IL1ra	0.8126	0.0120
transcriptomics_BD_NUSAP1	transcriptomics_BD_PRKCH	0.8124	0.0029
transcriptomics_BD_MAGED1	transcriptomics_BD_SRGAP3	0.8123	0.0029
cells_SK_MVA_Infected Lymphocytes	cytokine_BD_GM-CSF	0.8123	0.0120
cells_BD_CD14+MDSCs	cells_SK_MVA-Infected Monocytoids cells	0.8121	0.0327
transcriptomics_BD_RPLP0P10	transcriptomics_BD_NUSAP1	0.8119	0.0029
cytokine_BD_IL15	cytokine_SK_IFNg	0.8116	0.0199
transcriptomics_BD_HNRNPA1P22	transcriptomics_BD_SRGAP3	0.8113	0.0030
transcriptomics_BD_GNLY	transcriptomics_BD_TBC1D10A	0.8109	0.0030
transcriptomics_BD_GRAP	transcriptomics_BD_RASAL3	0.8101	0.0030
transcriptomics_BD_CD8A	transcriptomics_BD_GRK5	0.8095	0.0030
transcriptomics_BD_GIT1	transcriptomics_BD_RASAL3	0.8089	0.0031
cytokine_BD_G-CSF	cytokine_BD_TGFa	0.8088	0.0206
cytokine_BD_IL15	cytokine_SK_IL15	0.8082	0.0340
transcriptomics_BD_KIF22	transcriptomics_BD_LOC100128994	0.8082	0.0031
transcriptomics_BD_CENPB	transcriptomics_BD_DDT	0.8080	0.0031
transcriptomics_BD_GNLY	transcriptomics_BD_RPLP0P10	0.8080	0.0031
transcriptomics_BD_HNRNPA1P22	transcriptomics_BD_NUSAP1	0.8079	0.0031
cytokine_SK_IL10	cytokine_SK_TGFa	0.8077	0.0079
cytokine_SK_MCP1	cytokine_SK_TGFa	0.8073	0.0032
transcriptomics_BD_KRTCAP2	transcriptomics_BD_RASAL3	0.8073	0.0032
transcriptomics_BD_DDT	transcriptomics_BD_KRTCAP2	0.8073	0.0032
cytokine_BD_IL8	cytokine_BD_TGFa	0.8072	0.0210
cytokine_BD_IL6	cytokine_SK_MIP1b	0.8068	0.0130
transcriptomics_BD_CD8A	transcriptomics_BD_REXO1	0.8066	0.0032
cells_BD_Granulocytes	cells_SK_Monocytoid cells	0.8061	0.0050
cells_BD_Lin-MDSCs	transcriptomics_BD_PARP9	0.8060	0.0032
transcriptomics_BD_ITGB7	transcriptomics_BD_PRKCH	0.8056	0.0032
cytokine_BD_GM-CSF	cytokine_BD_IL17a	0.8053	0.0215
transcriptomics_BD_EML3	transcriptomics_BD_VPS16	0.8052	0.0033
cytokine_BD_IL17a	cytokine_BD_MIP1a	0.8051	0.0216
cells_BD_CD14+MDSCs	cytokine_SK_IL18	0.8049	0.0033
transcriptomics_BD_KRTCAP2	transcriptomics_BD_NUSAP1	0.8049	0.0033
transcriptomics_BD_ITGB7	transcriptomics_BD_MAGED1	0.8048	0.0033
cells_SK_MVA-Infected Monocytoids cells	cytokine_SK_IL13	0.8041	0.0352
transcriptomics_BD_CMTM3	transcriptomics_BD_SNRNP35	0.8031	0.0034
cells_BD_CD33+DCs	transcriptomics_BD_REXO1	0.8030	0.0034
transcriptomics_BD_GNB2L1	transcriptomics_BD_SNRNP35	0.8023	0.0034
transcriptomics_BD_GIT1	transcriptomics_BD_GNLY	0.8022	0.0034
transcriptomics_BD_CMTM3	transcriptomics_BD_NUSAP1	0.8019	0.0034
cells_SK_MVA-Infected Non Leukocytes	cells_SK_MVA-Infected Other CD45+ cells	0.8012	0.0140
cytokine_SK_IL6	cytokine_SK_VEGF	0.8010	0.0035
cytokine_SK_G-CSF	cytokine_SK_IL1b	0.8005	0.0088
cytokine_BD_MIP1b	transcriptomics_BD_ANO9	0.8003	0.0141
cells_BD_Lymphocytes	cytokine_SK_IL6	-0.8003	0.0055
cytokine_SK_IL6	transcriptomics_BD_REXO1	-0.8005	0.0035
cells_BD_Lin-MDSCs	transcriptomics_BD_RPS10P22	-0.8005	0.0035
cells_SK_Macrophages	cytokine_BD_MIP1b	-0.8008	0.0141
cells_BD_Lymphocytes	cells_SK_MVA-Infected Granulocytes	-0.8010	0.0054
cytokine_BD_IL15	transcriptomics_BD_GRK5	-0.8010	0.0226
transcriptomics_BD_DDT	transcriptomics_BD_RASD1	-0.8012	0.0035
cells_BD_CD14+MDSCs	transcriptomics_BD_GRAP	-0.8019	0.0034
cells_BD_CD14+MDSCs	transcriptomics_BD_DDT	-0.8020	0.0034
cytokine_SK_MCP1	transcriptomics_BD_SPOCK2	-0.8027	0.0034
transcriptomics_BD_NUSAP1	transcriptomics_BD_RASD1	-0.8027	0.0034
cells_SK_MVA-Infected Non Leukocytes	transcriptomics_BD_GRK5	-0.8032	0.0052
cells_BD_Lin-MDSCs	transcriptomics_BD_RASAL3	-0.8044	0.0033
cells_BD_CD14+MDSCs	transcriptomics_BD_GNLY	-0.8063	0.0032
cells_BD_Lin-MDSCs	transcriptomics_BD_GNLY	-0.8064	0.0032
cytokine_BD_IL1ra	transcriptomics_BD_FAAH	-0.8085	0.0078
cells_SK_MVA-Infected Living cells	transcriptomics_BD_REXO1	-0.8095	0.0047
cytokine_SK_TNFa	transcriptomics_BD_REXO1	-0.8097	0.0030
cytokine_SK_VEGF	transcriptomics_BD_GNLY	-0.8098	0.0030
cells_BD_Lin-MDSCs	transcriptomics_BD_NUSAP1	-0.8098	0.0030
cells_BD_CD14+MDSCs	transcriptomics_BD_MAGED1	-0.8107	0.0030
cytokine_BD_IL15	transcriptomics_BD_ITGB7	-0.8128	0.0196
cytokine_SK_IL8	transcriptomics_BD_MAGED1	-0.8129	0.0029
cells_SK_MVA-Infected Non Leukocytes	transcriptomics_BD_ANO9	-0.8131	0.0044
cells_SK_MVA-Infected Living cells	transcriptomics_BD_PRKCH	-0.8142	0.0043
cells_BD_CD14+MDSCs	transcriptomics_BD_SPOCK2	-0.8158	0.0028
cells_SK_MVA-Infected Living cells	transcriptomics_BD_RASAL3	-0.8165	0.0041
cytokine_SK_IL8	transcriptomics_BD_RASAL3	-0.8171	0.0027
cells_BD_CD14+MDSCs	cells_BD_CD33+DCs	-0.8181	0.0027
cells_BD_CD33+DCs	cells_SK_MVA-Infected Living cells	-0.8183	0.0039
cytokine_SK_VEGF	transcriptomics_BD_PRKCH	-0.8193	0.0026
cells_SK_MVA-Infected Non Leukocytes	transcriptomics_BD_RASAL3	-0.8194	0.0039
cells_BD_CD33+DCs	cytokine_SK_IL8	-0.8196	0.0026
cells_SK_MVA-Infected Non Leukocytes	transcriptomics_BD_MAGED1	-0.8198	0.0038
cytokine_SK_IL1ra	transcriptomics_BD_MAGED1	-0.8202	0.0038
cytokine_BD_IL15	transcriptomics_BD_CD8A	-0.8202	0.0178
cytokine_SK_IL2	transcriptomics_BD_RASAL3	-0.8217	0.0025
cytokine_BD_IL17a	cytokine_SK_MIP1b	-0.8220	0.0489
cells_BD_CD14+MDSCs	cytokine_BD_MIP1b	-0.8222	0.0104
cells_BD_Lin-MDSCs	transcriptomics_BD_MAGED1	-0.8229	0.0025
cytokine_SK_IL2	transcriptomics_LN_PLK1	-0.8236	0.0483
cells_BD_CD14+CD16+Monocytes	transcriptomics_BD_MAGED1	-0.8241	0.0024
cytokine_SK_TGFa	transcriptomics_BD_GNLY	-0.8243	0.0024
cells_SK_Cellvizio MVA-Infected cells	transcriptomics_LN_TEKT4P1	-0.8244	0.0479
cytokine_SK_IL8	transcriptomics_BD_DDT	-0.8252	0.0024
cytokine_SK_IL12/23(p40)	transcriptomics_BD_RASAL3	-0.8255	0.0023
cytokine_SK_TGFa	transcriptomics_LN_PLK1	-0.8258	0.0472
cells_SK_MVA-Infected Living cells	transcriptomics_BD_NUSAP1	-0.8259	0.0035
cytokine_SK_IL12/23(p40)	transcriptomics_BD_GNLY	-0.8261	0.0023
cells_BD_Lin-MDSCs	transcriptomics_BD_DDT	-0.8263	0.0023
cells_SK_MVA-Infected Granulocytes	transcriptomics_LN_RPL7AP66	-0.8266	0.0469
cells_BD_Lin-MDSCs	transcriptomics_LN_LOC654253	-0.8271	0.0467
cytokine_LN_MCP1	transcriptomics_BD_REXO1	-0.8272	0.0467
cells_BD_Lymphocytes	cytokine_SK_MIP1b	-0.8274	0.0162
transcriptomics_BD_GRAP	transcriptomics_BD_RASD1	-0.8278	0.0023
cytokine_SK_TGFa	transcriptomics_BD_NUSAP1	-0.8280	0.0023
cytokine_SK_IL2	transcriptomics_BD_CD8A	-0.8281	0.0023
cytokine_LN_MCP1	transcriptomics_BD_ANO9	-0.8284	0.0462
cytokine_BD_sCD40L	cytokine_LN_IL13	-0.8290	0.0460
cytokine_BD_IL17a	cytokine_SK_MIP1a	-0.8295	0.0458
cytokine_LN_IL18	cytokine_SK_IL1b	-0.8296	0.0458
cytokine_LN_MCP1	transcriptomics_BD_MAGED1	-0.8302	0.0456
cytokine_SK_IL18	transcriptomics_LN_RPL7AP66	-0.8304	0.0456
cytokine_SK_IL12/23(p40)	transcriptomics_BD_PRKCH	-0.8305	0.0022
cytokine_LN_IL18	cytokine_SK_IFNg	-0.8307	0.0455
cytokine_SK_IL15	transcriptomics_LN_TEKT4P1	-0.8309	0.0454
cells_BD_Remaining cells	cytokine_LN_IL8	-0.8315	0.0452
cells_SK_MVA-Infected Living cells	transcriptomics_LN_LOC654253	-0.8325	0.0448
cytokine_LN_GM-CSF	transcriptomics_LN_LOC654253	-0.8325	0.0448
cytokine_SK_VEGF	transcriptomics_BD_CD8A	-0.8329	0.0021
cells_BD_Lin-MDSCs	transcriptomics_BD_HINT2	-0.8329	0.0021
cytokine_SK_IL2	transcriptomics_BD_DDT	-0.8335	0.0021
cytokine_SK_VEGF	transcriptomics_BD_RASAL3	-0.8338	0.0021
cells_BD_CD14+MDSCs	transcriptomics_LN_PLK1	-0.8343	0.0440
cells_BD_Remaining cells	cytokine_LN_GM-CSF	-0.8343	0.0440
cells_SK_MVA-Infected Other CD45+ cells	transcriptomics_BD_SPOCK2	-0.8344	0.0147
transcriptomics_BD_PRKCH	transcriptomics_BD_RASD1	-0.8349	0.0020
cytokine_SK_VEGF	transcriptomics_BD_GRAP	-0.8356	0.0020
cytokine_SK_TGFa	transcriptomics_BD_LAS1L	-0.8363	0.0020
cytokine_SK_TGFa	transcriptomics_BD_HINT2	-0.8364	0.0020
cytokine_SK_IL2	transcriptomics_BD_GRAP	-0.8365	0.0020
transcriptomics_BD_ELF2	transcriptomics_BD_TCAP	-0.8373	0.0020
cytokine_SK_IL12/23(p40)	transcriptomics_BD_ANO9	-0.8373	0.0020
cytokine_SK_IL1ra	transcriptomics_BD_ANO9	-0.8375	0.0029
cytokine_SK_TNFa	transcriptomics_LN_RPL7AP66	-0.8376	0.0428
cells_BD_CD14+MDSCs	transcriptomics_BD_ANO9	-0.8385	0.0019
cytokine_SK_TNFa	transcriptomics_LN_PLK1	-0.8387	0.0423
cytokine_LN_IL1ra	transcriptomics_LN_LOC654253	-0.8390	0.0423
cytokine_SK_IL1ra	transcriptomics_BD_SPOCK2	-0.8395	0.0028
transcriptomics_BD_GRK5	transcriptomics_BD_RASD1	-0.8395	0.0019
cells_SK_MVA-Infected Living cells	transcriptomics_BD_GRK5	-0.8396	0.0028
cytokine_LN_IFNg	transcriptomics_LN_LOC654253	-0.8402	0.0418
cytokine_SK_VEGF	transcriptomics_BD_MAGED1	-0.8403	0.0019
cells_SK_MVA-Infected Other CD45+ cells	transcriptomics_BD_CD8A	-0.8407	0.0133
cytokine_SK_VEGF	transcriptomics_BD_DDT	-0.8417	0.0018
cytokine_SK_IL12/23(p40)	transcriptomics_BD_CD8A	-0.8419	0.0018
cells_BD_Remaining cells	cytokine_LN_IL1ra	-0.8422	0.0410
transcriptomics_LN_LOC654253	transcriptomics_BD_PARP9	-0.8422	0.0410
cells_BD_Lymphocytes	cells_SK_MVA-Infected Macrophages	-0.8426	0.0130
cells_SK_MVA-Infected Non Leukocytes	transcriptomics_BD_PRKCH	-0.8431	0.0026
transcriptomics_LN_TEKT4P1	transcriptomics_BD_RASD1	-0.8433	0.0406
cells_BD_Lymphocytes	cytokine_SK_MIP1a	-0.8441	0.0128
cells_BD_pDCs	cytokine_SK_G-CSF	-0.8442	0.0040
cells_BD_CD33+DCs	cytokine_SK_IL2	-0.8453	0.0017
cytokine_BD_TGFa	transcriptomics_BD_RPS10P22	-0.8454	0.0125
cytokine_SK_MIP1a	transcriptomics_BD_ANO9	-0.8455	0.0070
cells_SK_MVA-Infected Living cells	transcriptomics_BD_GRAP	-0.8460	0.0025
cytokine_SK_IL18	transcriptomics_BD_SPOCK2	-0.8466	0.0017
cells_BD_CD33+DCs	cytokine_SK_VEGF	-0.8470	0.0017
cells_BD_Lymphocytes	cells_SK_MVA-Infected Other CD45+ cells	-0.8472	0.0218
cells_SK_MVA-Infected Macrophages	cytokine_SK_IL15	-0.8478	0.0121
cytokine_LN_IL18	transcriptomics_BD_PARP9	-0.8481	0.0386
cytokine_BD_MIP1a	cytokine_SK_MIP1b	-0.8487	0.0066
cytokine_SK_IL2	transcriptomics_LN_RPL7AP66	-0.8495	0.0380
cytokine_BD_IL15	transcriptomics_BD_GRAP	-0.8496	0.0118
cytokine_BD_IL15	transcriptomics_BD_GNB2L1	-0.8503	0.0116
cytokine_SK_MCP1	transcriptomics_LN_PLK1	-0.8514	0.0373
cells_BD_CD33-DCs	cytokine_LN_IL12/23(p40)	-0.8522	0.0370
cytokine_BD_IL15	transcriptomics_BD_KRTCAP2	-0.8523	0.0113
cytokine_SK_IL8	transcriptomics_BD_GNLY	-0.8525	0.0015
cytokine_SK_IL2	transcriptomics_BD_MAGED1	-0.8526	0.0015
cytokine_SK_IL10	transcriptomics_BD_ANO9	-0.8526	0.0034
cells_BD_CD14+CD16+Monocytes	transcriptomics_LN_LOC654253	-0.8532	0.0366
cytokine_BD_IL1ra	transcriptomics_LN_RPL7AP66	-0.8538	0.0364
transcriptomics_BD_MAGED1	transcriptomics_BD_RASD1	-0.8558	0.0014
cytokine_SK_IL12/23(p40)	transcriptomics_LN_TEKT4P1	-0.8559	0.0356
cytokine_SK_IL12/23(p40)	transcriptomics_LN_LOC654253	-0.8565	0.0354
cells_SK_MVA-Infected Living cells	transcriptomics_BD_MAGED1	-0.8568	0.0021
cytokine_SK_IL6	transcriptomics_LN_RPL7AP66	-0.8575	0.0352
cells_BD_CD14+MDSCs	transcriptomics_LN_RPL7AP66	-0.8578	0.0351
cells_BD_Lymphocytes	cytokine_LN_IFNg	-0.8583	0.0349
cells_SK_Lymphocytes	cells_SK_MVA-Infected Monocytoids cells	-0.8592	0.0186
transcriptomics_LN_PLK1	transcriptomics_BD_RASD1	-0.8592	0.0345
cytokine_SK_VEGF	transcriptomics_BD_SPOCK2	-0.8601	0.0013
cytokine_BD_VEGF	cytokine_SK_IL10	-0.8607	0.0098
cytokine_SK_TGFa	transcriptomics_BD_ANO9	-0.8607	0.0013
cells_SK_MVA-Infected Living cells	transcriptomics_BD_SPOCK2	-0.8614	0.0019
cytokine_BD_IL13	cytokine_SK_MIP1a	-0.8614	0.0051
cytokine_BD_IL15	transcriptomics_BD_SPOCK2	-0.8616	0.0096
cytokine_LN_MCP1	transcriptomics_LN_LOC654253	-0.8636	0.0328
cells_BD_Remaining cells	cytokine_LN_TNFa	-0.8641	0.0327
cells_BD_Lin-MDSCs	transcriptomics_BD_LOC100129076	-0.8643	0.0012
cytokine_BD_IL5	cytokine_SK_MIP1a	-0.8644	0.0326
cytokine_SK_TGFa	transcriptomics_LN_TEKT4P1	-0.8662	0.0319
cytokine_BD_IL15	transcriptomics_BD_DDT	-0.8664	0.0088
cytokine_BD_IL5	cytokine_SK_MIP1b	-0.8675	0.0314
cytokine_SK_TGFa	transcriptomics_BD_CD8A	-0.8675	0.0011
cytokine_SK_VEGF	transcriptomics_BD_ANO9	-0.8683	0.0011
cytokine_SK_IL1b	transcriptomics_LN_LOC654253	-0.8726	0.0293
cytokine_SK_IL8	transcriptomics_BD_ANO9	-0.8726	0.0010
cytokine_SK_IL2	transcriptomics_BD_SPOCK2	-0.8727	0.0010
cytokine_BD_IL15	transcriptomics_BD_HINT2	-0.8750	0.0075
cells_BD_Granulocytes	cytokine_LN_IL18	-0.8770	0.0279
cells_BD_CD33+DCs	cytokine_SK_TGFa	-0.8792	0.0008
cytokine_BD_IL15	transcriptomics_BD_EML3	-0.8795	0.0068
cells_SK_MVA-Infected Leukocytes	transcriptomics_LN_RPL7AP66	-0.8804	0.0266
cytokine_BD_TNFa	cytokine_SK_MIP1b	-0.8812	0.0263
cytokine_SK_MCP1	transcriptomics_BD_ANO9	-0.8819	0.0007
cytokine_BD_IL15	transcriptomics_BD_RPL13A	-0.8834	0.0063
cytokine_SK_MCP1	transcriptomics_LN_LOC654253	-0.8835	0.0254
cytokine_BD_IL15	transcriptomics_BD_RASAL3	-0.8842	0.0062
cells_BD_CD14+MDSCs	transcriptomics_LN_TEKT4P1	-0.8863	0.0243
cytokine_SK_IL13	transcriptomics_LN_PLK1	-0.8863	0.0243
cytokine_SK_IL2	transcriptomics_LN_TEKT4P1	-0.8866	0.0242
cells_SK_Other CD45+ cells	cytokine_LN_IL13	-0.8867	0.0492
cells_BD_Granulocytes	transcriptomics_LN_RPL7AP66	-0.8870	0.0241
cells_SK_MVA-Infected Granulocytes	transcriptomics_LN_TEKT4P1	-0.8873	0.0240
cytokine_SK_TGFa	transcriptomics_LN_LOC654253	-0.8878	0.0239
cytokine_SK_IL12/23(p40)	transcriptomics_BD_DDT	-0.8885	0.0006
cells_SK_MVA-Infected Living cells	cytokine_LN_IL18	-0.8896	0.0233
cytokine_SK_IL12/23(p40)	transcriptomics_BD_SPOCK2	-0.8908	0.0006
cytokine_SK_TGFa	transcriptomics_BD_RASAL3	-0.8909	0.0006
cytokine_SK_IL18	transcriptomics_LN_LOC654253	-0.8911	0.0228
cytokine_BD_MIP1b	cytokine_SK_IL1ra	-0.8912	0.0053
cells_BD_CD14+CD16+Monocytes	transcriptomics_LN_RPL7AP66	-0.8915	0.0227
cells_SK_MVA-Infected Leukocytes	transcriptomics_LN_TEKT4P1	-0.8925	0.0225
cells_BD_CD14+CD16+Monocytes	transcriptomics_LN_PLK1	-0.8930	0.0223
cytokine_SK_TGFa	transcriptomics_BD_REXO1	-0.8936	0.0005
cytokine_LN_IL18	cytokine_SK_TNFa	-0.8937	0.0220
cytokine_BD_IL13	cytokine_SK_MIP1b	-0.8947	0.0026
cytokine_SK_TGFa	transcriptomics_BD_GRK5	-0.8956	0.0005
cytokine_SK_TGFa	transcriptomics_BD_DDT	-0.8960	0.0005
cytokine_SK_IL2	transcriptomics_BD_ANO9	-0.8976	0.0005
cytokine_LN_IL18	cytokine_SK_IL18	-0.8980	0.0206
cytokine_SK_VEGF	transcriptomics_LN_TEKT4P1	-0.8990	0.0202
cytokine_SK_IL4	transcriptomics_LN_RPL7AP66	-0.8992	0.0202
transcriptomics_LN_LOC654253	transcriptomics_BD_RASD1	-0.8995	0.0201
cytokine_BD_MIP1b	cytokine_SK_MCP1	-0.9004	0.0023
cytokine_SK_VEGF	transcriptomics_LN_LOC654253	-0.9009	0.0196
cells_BD_Lin-MDSCs	cytokine_LN_IL18	-0.9020	0.0193
cytokine_SK_IL8	transcriptomics_LN_TEKT4P1	-0.9020	0.0193
cytokine_SK_IL12/23(p40)	transcriptomics_BD_MAGED1	-0.9023	0.0004
cytokine_LN_IL18	cytokine_SK_IL4	-0.9027	0.0191
cells_SK_MVA-Infected Macrophages	cytokine_BD_IL5	-0.9028	0.0191
cytokine_LN_IL18	cytokine_LN_MCP1	-0.9034	0.0190
cytokine_SK_IL6	transcriptomics_LN_TEKT4P1	-0.9034	0.0190
cytokine_BD_MIP1b	cytokine_SK_IL2	-0.9054	0.0021
cytokine_BD_IL12/23(p40)	cytokine_SK_TNFa	-0.9068	0.0394
cytokine_SK_TGFa	transcriptomics_BD_PRKCH	-0.9072	0.0003
cytokine_SK_TGFa	transcriptomics_BD_GRAP	-0.9077	0.0003
cells_SK_MVA-Infected Granulocytes	cytokine_BD_IL12/23(p40)	-0.9081	0.0387
cytokine_SK_IL8	transcriptomics_LN_RPL7AP66	-0.9092	0.0171
cytokine_SK_IL12/23(p40)	transcriptomics_BD_GRAP	-0.9097	0.0003
cells_SK_MVA-Infected Leukocytes	cytokine_BD_IL12/23(p40)	-0.9099	0.0378
cytokine_SK_VEGF	transcriptomics_LN_RPL7AP66	-0.9110	0.0165
cytokine_BD_IL15	transcriptomics_BD_MAGED1	-0.9117	0.0033
cells_SK_MVA-Infected Living cells	transcriptomics_LN_TEKT4P1	-0.9126	0.0160
cytokine_BD_VEGF	cytokine_LN_IL8	-0.9128	0.0364
cytokine_SK_IL8	transcriptomics_LN_LOC654253	-0.9138	0.0157
cells_BD_Lin-MDSCs	transcriptomics_LN_RPL7AP66	-0.9157	0.0150
cytokine_SK_TGFa	transcriptomics_BD_MAGED1	-0.9161	0.0002
transcriptomics_LN_RPL7AP66	transcriptomics_BD_RASD1	-0.9170	0.0147
cytokine_LN_IL18	cytokine_SK_MCP1	-0.9172	0.0147
cells_SK_MVA-Infected Monocytoids cells	cytokine_BD_sCD40L	-0.9183	0.0339
cytokine_BD_MIP1b	cytokine_SK_IL10	-0.9210	0.0027
cells_SK_MVA-Infected Non Leukocytes	transcriptomics_LN_PLK1	-0.9210	0.0326
cytokine_BD_IL15	transcriptomics_BD_NUSAP1	-0.9215	0.0027
cytokine_SK_TGFa	transcriptomics_BD_SPOCK2	-0.9220	0.0002
cytokine_SK_IL2	transcriptomics_LN_LOC654253	-0.9226	0.0131
cells_SK_MVA-Infected Macrophages	cytokine_BD_IL4	-0.9247	0.0126
cells_SK_MVA-Infected Living cells	transcriptomics_LN_RPL7AP66	-0.9250	0.0126
cytokine_SK_IL6	transcriptomics_LN_LOC654253	-0.9267	0.0121
cytokine_SK_IL1ra	transcriptomics_LN_TEKT4P1	-0.9294	0.0283
cytokine_BD_IL15	transcriptomics_BD_LOC100129076	-0.9296	0.0022
cytokine_BD_IL12/23(p40)	cytokine_SK_IL6	-0.9301	0.0280
cytokine_LN_IL18	cytokine_SK_IL15	-0.9308	0.0110
cells_BD_CD14+MDSCs	transcriptomics_LN_LOC654253	-0.9310	0.0110
cytokine_SK_sCD40L	transcriptomics_LN_PLK1	-0.9332	0.0265
cytokine_BD_IL15	transcriptomics_BD_GNLY	-0.9334	0.0020
cells_BD_Lin-MDSCs	transcriptomics_LN_TEKT4P1	-0.9335	0.0104
cytokine_SK_TGFa	transcriptomics_LN_RPL7AP66	-0.9352	0.0099
cells_SK_MVA-Infected Non Leukocytes	transcriptomics_LN_RPL7AP66	-0.9352	0.0254
cytokine_SK_IL1ra	transcriptomics_LN_LOC654253	-0.9364	0.0248
cells_SK_Macrophages	cytokine_BD_IL12/23(p40)	-0.9377	0.0242
cytokine_SK_IFNg	transcriptomics_LN_RPL7AP66	-0.9387	0.0090
cytokine_LN_IL18	cytokine_SK_IL1ra	-0.9400	0.0232
cells_SK_MVA-Infected Non Leukocytes	cytokine_LN_IL18	-0.9403	0.0231
cytokine_BD_IL12/23(p40)	cytokine_SK_MIP1b	-0.9452	0.0208
cytokine_BD_IL4	cytokine_SK_MIP1b	-0.9479	0.0069
cytokine_BD_IL15	transcriptomics_BD_RPS10P22	-0.9496	0.0012
cytokine_LN_IL18	cytokine_SK_IL2	-0.9568	0.0050
cytokine_SK_IL18	transcriptomics_LN_TEKT4P1	-0.9571	0.0049
cells_BD_CD14+MDSCs	cytokine_LN_IL18	-0.9576	0.0048
cells_SK_Other CD45+ cells	cytokine_LN_VEGF	-0.9586	0.0147
cytokine_LN_IL18	cytokine_SK_IL6	-0.9588	0.0046
cytokine_SK_IL12/23(p40)	transcriptomics_LN_RPL7AP66	-0.9623	0.0040
cells_BD_CD14+CD16+Monocytes	cytokine_LN_IL18	-0.9648	0.0036
cytokine_LN_IL18	cytokine_SK_VEGF	-0.9655	0.0035
cells_BD_Remaining cells	cytokine_LN_IFNg	-0.9725	0.0026
cytokine_LN_IL18	transcriptomics_BD_RASD1	-0.9736	0.0025
cytokine_BD_IL12/23(p40)	cytokine_SK_TGFa	-0.9748	0.0080
cytokine_BD_IL1b	cytokine_LN_IL1b	-0.9752	0.0078
cytokine_LN_IL18	cytokine_SK_IL8	-0.9765	0.0022
cytokine_LN_IL18	cytokine_SK_TGFa	-0.9808	0.0017
cytokine_SK_IL15	transcriptomics_LN_RPL7AP66	-0.9814	0.0017
cells_SK_MVA-Infected Macrophages	cytokine_BD_IL17a	-0.9823	0.0016
cytokine_BD_IL4	cytokine_SK_MIP1a	-0.9833	0.0015
transcriptomics_LN_TEKT4P1	transcriptomics_BD_PARP9	-0.9846	0.0013
cytokine_LN_IL18	cytokine_SK_IL12/23(p40)	-0.9890	0.0009
